# Supplementary material for: Brightly coloured tissues in limid bivalves chemically deter predators
Source: R Soc Open Sci. 2019 Oct 2;6(10):191298. doi: 10.1098/rsos.191298 (PMC6837197; doi:10.1098/rsos.191298)
Supplement: All compounds detected in the metabolomics analysis [file rsos191298supp3.csv]

Compound	t-test P value	retention time	annotation	ann.confidence	median.signal	zmax	inferred.formula	inchikey	inchi	synonyms	inchikey.1	kingdom	superclass	class	subclass	parent	description
C155	8.20E-11	717.905	HMDB08288__1	2	27225.36587	1	C50H88NO8P	WAFWSBFKIPCFOF-ZDAJSWCOSA-N	NA	NA	WAFWSBFKIPCFOF-ZDAJSWCOSA-N	Organic compounds	Lipids and lipid-like molecules	Glycerophospholipids	Glycerophosphocholines	Phosphatidylcholines	This compound belongs to the class of organic compounds known as phosphatidylcholines. These are glycerophosphocholines in which the two free -OH are attached to one fatty acid each through an ester linkage.
C642	2.13E-10	476.9383333	C21H45NO2	3	19089.49033	1	C21H45NO2	NA	NA	NA	NA	NA	NA	NA	NA	NA	NA
C946	3.54E-10	758.59025	C24H41NOS	3	8465.614336	1	C24H41NOS	NA	NA	NA	NA	NA	NA	NA	NA	NA	NA
C757	1.49E-09	680.0462	CHEBI:64500__2	2	222715.0518	1	C46H78NO8P	LBKAWBGKYHQLFF-QEUXBNRJNA-N	NA	NA	NA	NA	NA	NA	NA	NA	NA
C120	6.62E-09	751.42175	HMDB09554	2	138887.5236	1	C45H84NO8P	IKMQQUMRTSMGFW-NSEUMGHWSA-N	NA	NA	IKMQQUMRTSMGFW-NSEUMGHWSA-N	Organic compounds	Lipids and lipid-like molecules	Glycerophospholipids	Glycerophosphoethanolamines	Phosphatidylethanolamines	This compound belongs to the class of organic compounds known as phosphatidylethanolamines. These are glycerophosphoetahnolamines in which two fatty acids are bonded to the glycerol moiety through ester linkages.
C326	1.00E-08	814.886	C35H92N10O7S3	3	8051.629399	1	C35H92N10O7S3	NA	NA	NA	NA	NA	NA	NA	NA	NA	NA
re	1.48E-08	703.794	PS(P-16:0/18:0)	2	17932.84936	1	C40H78NO9P	OHPHIZCKAAJKOG-PCIAQRJRNA-N	NA	NA	NA	NA	NA	NA	NA	NA	NA
C955	1.48E-08	743.34575	PC(21:0/18:1(9Z))	2	24007.81469	1	C47H92NO8P	OJGSALACIHUTQV-KKCOFFTRNA-N	NA	NA	NA	NA	NA	NA	NA	NA	NA
C847	2.21E-08	828.8175	C00015350	2	2376.039492	1	C50H92O14	TURVNPRDJNOSQM-IGRROOOXNA-N	NA	NA	NA	NA	NA	NA	NA	NA	NA
C1067	2.21E-08	827.5353333	C11H13N3O18P2S11	3	14206.57012	1	C11H13N3O18P2S11	NA	NA	NA	NA	NA	NA	NA	NA	NA	NA
C1418	2.21E-08	459.7585	CPD-13611__2	2	596.5254912	1	C20H43NO2	UFMHYBVQZSPWSS-VQTJNVASSA-O	NA	NA	UFMHYBVQZSPWSS-VQTJNVASSA-O	Organic compounds	Organic nitrogen compounds	Organonitrogen compounds	Amines	1,2-aminoalcohols	This compound belongs to the class of organic compounds known as 1,2-aminoalcohols. These are organic compounds containing an alkyl chain with an amine group bound to the C1 atom and an alcohol group bound to the C2 atom.
C609	2.27E-08	702.7471667	CL(1'-[18:0/20:4(5Z,8Z,11Z,14Z)],3'-[20:0/20:0])	2	14723.73425	1	C87H162O17P2	CLIIGLKBTYIYNT-AKDNEBMGNA-N	NA	NA	NA	NA	NA	NA	NA	NA	NA
C103	3.36E-08	673.7057647	HMDB07884	2	233479.222	1	C42H76NO8P	BXZPYXMUABUWBT-JAHIUHDMSA-N	NA	NA	BXZPYXMUABUWBT-JAHIUHDMSA-N	Organic compounds	Lipids and lipid-like molecules	Glycerophospholipids	Glycerophosphocholines	Phosphatidylcholines	This compound belongs to the class of organic compounds known as phosphatidylcholines. These are glycerophosphocholines in which the two free -OH are attached to one fatty acid each through an ester linkage.
C277	3.36E-08	773.7034	C00036350	2	7373.537429	1	C25H44O3	DGMCGCCDEKLQFP-FBTMFINANA-N	NA	NA	NA	NA	NA	NA	NA	NA	NA
C460	3.36E-08	771.6014286	HMDB13416	2	40716.58812	1	C46H92NO7P	BEBNKXDYOOYGGD-XMGJQEBSSA-N	NA	NA	BEBNKXDYOOYGGD-XMGJQEBSSA-N	Organic compounds	Lipids and lipid-like molecules	Glycerophospholipids	Glycerophosphocholines	1-alkyl,2-acylglycero-3-phosphocholines	This compound belongs to the class of organic compounds known as 1-alkyl,2-acylglycero-3-phosphocholines. These are glycerophosphocholines that carry exactly one acyl chain attached to the glycerol moiety through an ester linkage at the O2-position, and one alkyl chain attached through an ether linkage at the O1-position.
C354	5.32E-08	680.4512222	CHEBI:64500__1	2	6349.898882	1	C46H78NO8P	LBKAWBGKYHQLFF-QEUXBNRJNA-N	NA	NA	NA	NA	NA	NA	NA	NA	NA
C781	1.01E-07	740.5078	C33H87N15O3S2	3	16755.89057	1	C33H87N15O3S2	NA	NA	NA	NA	NA	NA	NA	NA	NA	NA
C1055	1.09E-07	805.5953333	C12H7N7O18P4S9	3	2432.329442	1	C12H7N7O18P4S9	NA	NA	NA	NA	NA	NA	NA	NA	NA	NA
C682	1.16E-07	777.4508	HMDB13437	2	25711.49152	1	C48H94NO7P	DMPIMBNFIDOLGO-DTRJYZOJSA-N	NA	NA	DMPIMBNFIDOLGO-DTRJYZOJSA-N	Organic compounds	Lipids and lipid-like molecules	Glycerophospholipids	Glycerophosphocholines	1-alkyl,2-acylglycero-3-phosphocholines	This compound belongs to the class of organic compounds known as 1-alkyl,2-acylglycero-3-phosphocholines. These are glycerophosphocholines that carry exactly one acyl chain attached to the glycerol moiety through an ester linkage at the O2-position, and one alkyl chain attached through an ether linkage at the O1-position.
C1368	1.16E-07	705.9905	C18H68N23O38P9S2	3	3781.052163	1	C18H68N23O38P9S2	NA	NA	NA	NA	NA	NA	NA	NA	NA	NA
C465	1.29E-07	845.0285714	UNPD19478	2	9297.262238	1	C47H98O11P2	ORVRQEXCVQTLMU-BRXSEZHXNA-N	NA	NA	NA	NA	NA	NA	NA	NA	NA
C23	1.39E-07	684.7892121	HMDB08015	2	683800.5648	1	C44H78NO8P	DYDDZDMJSQYFGN-OIVUZXIWSA-N	NA	NA	DYDDZDMJSQYFGN-OIVUZXIWSA-N	Organic compounds	Lipids and lipid-like molecules	Glycerophospholipids	Glycerophosphocholines	Phosphatidylcholines	This compound belongs to the class of organic compounds known as phosphatidylcholines. These are glycerophosphocholines in which the two free -OH are attached to one fatty acid each through an ester linkage.
C673	1.40E-07	371.9148	UNPD174692	2	4936.707338	1	C18H33NO2	PZVYDNWEQXJZPQ-RRLMLTBBNA-N	NA	NA	NA	NA	NA	NA	NA	NA	NA
C1161	1.40E-07	759.295	HMDB11388	2	51894.29384	1	C45H90NO7P	BSHHCPATECINMP-AZRNAUBQSA-N	NA	NA	BSHHCPATECINMP-AZRNAUBQSA-N	Organic compounds	Lipids and lipid-like molecules	Glycerophospholipids	Glycerophosphoethanolamines	1-(1Z-alkenyl),2-acylglycerophosphoethanolamines	This compound belongs to the class of organic compounds known as 1-(1z-alkenyl),2-acylglycerophosphoethanolamines. These are glycerophosphoethanolamines that carry exactly one acyl chain attached to the glycerol moiety through an ester linkage at the O2-position, and one 1Z-alkenyl chain attached through an ether linkage at the O1-position.
C1361	1.40E-07	667.482	CHEBI:84489	2	15833.28055	1	C42H76NO8P	PWFGSGJBCRORHV-GESPHZACNA-N	NA	NA	NA	NA	NA	NA	NA	NA	NA
C101	1.47E-07	836.9022941	C28H84N20O6S2	3	982.7301998	1	C28H84N20O6S2	NA	NA	NA	NA	NA	NA	NA	NA	NA	NA
C1378	1.47E-07	689.2345	PG(P-18:0/20:4(5Z,8Z,11Z,14Z))	2	22932.41292	1	C44H79O9P	UQMCPGQOSDGYQM-FKSXEPGKNA-N	NA	NA	NA	NA	NA	NA	NA	NA	NA
C1069	1.56E-07	836.361	HMDB08287__2	2	15210.17295	1	C50H90NO8P	SGYNBRXEOXADHS-CIUHTZMDSA-N	NA	NA	SGYNBRXEOXADHS-CIUHTZMDSA-N	Organic compounds	Lipids and lipid-like molecules	Glycerophospholipids	Glycerophosphocholines	Phosphatidylcholines	This compound belongs to the class of organic compounds known as phosphatidylcholines. These are glycerophosphocholines in which the two free -OH are attached to one fatty acid each through an ester linkage.
C30	1.84E-07	479.3464667	C00023585	2	54056.11436	1	C32H39NO4	YVDJBQQJIDPRKP-MNXQIKTCNA-N	NA	NA	NA	NA	NA	NA	NA	NA	NA
C629	1.88E-07	733.5055	HMDB08744	2	38609.91391	1	C52H88NO8P	SFVZXPPFJCSDPE-PIWMHFGDSA-N	NA	NA	SFVZXPPFJCSDPE-PIWMHFGDSA-N	Organic compounds	Lipids and lipid-like molecules	Glycerophospholipids	Glycerophosphocholines	Phosphatidylcholines	This compound belongs to the class of organic compounds known as phosphatidylcholines. These are glycerophosphocholines in which the two free -OH are attached to one fatty acid each through an ester linkage.
C599	2.22E-07	675.0436667	HMDB08518	2	21252.64135	1	C50H78NO8P	PRAHGYJIPXTSPA-OWXGTRINSA-N	NA	NA	PRAHGYJIPXTSPA-OWXGTRINSA-N	Organic compounds	Lipids and lipid-like molecules	Glycerophospholipids	Glycerophosphocholines	Phosphatidylcholines	This compound belongs to the class of organic compounds known as phosphatidylcholines. These are glycerophosphocholines in which the two free -OH are attached to one fatty acid each through an ester linkage.
C37	2.32E-07	731.4470769	PE(O-18:0/20:5(5Z,8Z,11Z,14Z,17Z))	2	298755.5647	1	C43H78NO7P	FWURQWAWBUSJKV-ZWXMDAIKNA-N	NA	NA	NA	NA	NA	NA	NA	NA	NA
C81	2.64E-07	837.3141053	N-[4-[3-(hydroxymethyl)-1-piperidinyl]but-2-ynyl]-N-methylacetamide	2	1048.040362	1	C13H22N2O2	WQVIACWXWNYNIC-UHFFFAOYNA-N	NA	NA	NA	NA	NA	NA	NA	NA	NA
C254	2.64E-07	704.9636364	PE(O-16:0/22:6(4Z,7Z,10Z,13Z,16Z,19Z))	2	27571.54934	1	C43H76NO7P	JJMPYAHUHHQAJB-YFAOZUJXNA-N	NA	NA	NA	NA	NA	NA	NA	NA	NA
C624	2.64E-07	693.1243333	CHEBI:84470	2	17764.25072	1	C45H82NO8P	MHUZXLUKTLNHIX-GUNPMBPGSA-N	NA	NA	MHUZXLUKTLNHIX-GUNPMBPGSA-N	Organic compounds	Lipids and lipid-like molecules	Glycerophospholipids	Glycerophosphocholines	Phosphatidylcholines	This compound belongs to the class of organic compounds known as phosphatidylcholines. These are glycerophosphocholines in which the two free -OH are attached to one fatty acid each through an ester linkage.
C1073	2.64E-07	839.2983333	PI(O-20:0/22:6(4Z,7Z,10Z,13Z,16Z,19Z))	2	1160.756914	1	C51H89O12P	ZJRBDDRMYYFNPS-XVGKNHOXNA-N	NA	NA	NA	NA	NA	NA	NA	NA	NA
C774	3.14E-07	719.8974	C16H61N29O37P4S5	3	9803.170635	1	C16H61N29O37P4S5	NA	NA	NA	NA	NA	NA	NA	NA	NA	NA
C956	3.39E-07	749.107	HMDB08267	2	14663.24041	1	C46H92NO8P	PFDOAXXOABJINJ-USYZEHPZSA-N	NA	NA	PFDOAXXOABJINJ-USYZEHPZSA-N	Organic compounds	Lipids and lipid-like molecules	Glycerophospholipids	Glycerophosphocholines	Phosphatidylcholines	This compound belongs to the class of organic compounds known as phosphatidylcholines. These are glycerophosphocholines in which the two free -OH are attached to one fatty acid each through an ester linkage.
C1121	3.39E-07	670.9373333	HMDB11214__2	2	19253.73147	1	C42H76NO7P	DFANIYFZNIJQEP-FAVOOIQCSA-N	NA	NA	DFANIYFZNIJQEP-FAVOOIQCSA-N	Organic compounds	Lipids and lipid-like molecules	Glycerophospholipids	Glycerophosphocholines	1-(1Z-alkenyl),2-acyl-glycerophosphocholines	This compound belongs to the class of organic compounds known as 1-(1z-alkenyl),2-acyl-glycerophosphocholines. These are glycerophosphocholines that carry exactly one acyl chain attached to the glycerol moiety through an ester linkage at the O2-position, and one 1Z-alkenyl chain attached through an ether linkage at the O1-position.
C396	3.52E-07	824.4015	C37H91N12O4PS2	3	9154.498537	1	C37H91N12O4PS2	NA	NA	NA	NA	NA	NA	NA	NA	NA	NA
C549	3.56E-07	383.7808333	CHEBI:79858	2	5290.938071	1	C19H33NO	OMKYOYBEVIPBMI-YISWTCPOSA-N	NA	NA	OMKYOYBEVIPBMI-YISWTCPOSA-N	Organic compounds	Lipids and lipid-like molecules	Steroids and steroid derivatives	Hydroxysteroids	11-hydroxysteroids	This compound belongs to the class of organic compounds known as 11-hydroxysteroids. These are steroids carrying a hydroxyl group at the 11-position of the steroid backbone.
C110	3.77E-07	1011.206938	C17H67N31O31P6S7	3	1650.047144	1	C17H67N31O31P6S7	NA	NA	NA	NA	NA	NA	NA	NA	NA	NA
C556	4.15E-07	782.6511667	HMDB07214	2	2906.816784	1	C37H70O5	DOZKMFVMCATMEH-OZKTZCCCSA-N	NA	NA	DOZKMFVMCATMEH-OZKTZCCCSA-N	Organic compounds	Lipids and lipid-like molecules	Glycerolipids	Diradylglycerols	1,2-diacylglycerols	This compound belongs to the class of organic compounds known as 1,2-diacylglycerols. These are diacylglycerols containing a glycerol acylated at positions 1 and 2.
C310	4.23E-07	721.6106	C25H91N29OS5	3	4577.759252	1	C25H91N29OS5	NA	NA	NA	NA	NA	NA	NA	NA	NA	NA
C929	4.81E-07	691.006	C17H64N34O22P6S8	3	7031.52748	1	C17H64N34O22P6S8	NA	NA	NA	NA	NA	NA	NA	NA	NA	NA
C115	5.10E-07	836.3105625	C30H89N18O2PS3	3	105592.5714	1	C30H89N18O2PS3	NA	NA	NA	NA	NA	NA	NA	NA	NA	NA
C1444	5.16E-07	556.319	C22H57N9OS	3	506.8113933	1	C22H57N9OS	NA	NA	NA	NA	NA	NA	NA	NA	NA	NA
C399	5.65E-07	839.391375	DB02293	2	33722.74891	1	C46H96O11P2	TZXJQSKPTCRGCA-UBSVREFJSA-L	NA	NA	TZXJQSKPTCRGCA-UBSVREFJSA-L	Organic compounds	Lipids and lipid-like molecules	Prenol lipids	Diterpenoids	Acyclic diterpenoids	This compound belongs to the class of organic compounds known as acyclic diterpenoids. These are diterpenoids (compounds made of four consecutive isoprene units) that do not contain a cycle.
C782	5.97E-07	752.098	C18H66N29O45P3S3	3	15334.61832	1	C18H66N29O45P3S3	NA	NA	NA	NA	NA	NA	NA	NA	NA	NA
C149	6.00E-07	662.8900714	HMDB08993__1	2	19881.77135	1	C41H80NO8P	JQKOHRZNEOQNJE-DJEJVYNPSA-N	NA	NA	JQKOHRZNEOQNJE-DJEJVYNPSA-N	Organic compounds	Lipids and lipid-like molecules	Glycerophospholipids	Glycerophosphoethanolamines	Phosphatidylethanolamines	This compound belongs to the class of organic compounds known as phosphatidylethanolamines. These are glycerophosphoetahnolamines in which two fatty acids are bonded to the glycerol moiety through ester linkages.
C346	6.00E-07	675.8852222	N-oleoyl-(4E,14Z)-sphingadienine-1-phosphocholine__1	2	8741.923846	1	C41H79N2O6P	YMTVMVYOUDDTQJ-UOMMIRHQSA-N	NA	NA	YMTVMVYOUDDTQJ-UOMMIRHQSA-N	Organic compounds	Organic nitrogen compounds	Organonitrogen compounds	Quaternary ammonium salts	Phosphocholines	This compound belongs to the class of organic compounds known as phosphocholines. These are compounds containing a [2-(trimethylazaniumyl)ethoxy]phosphonic acid or derivative.
C613	6.00E-07	684.6753333	C18H63N21O43P6S3	3	11990.43707	1	C18H63N21O43P6S3	NA	NA	NA	NA	NA	NA	NA	NA	NA	NA
C126	6.40E-07	818.4218	C30H85N24O4PS	3	5376.849123	1	C30H85N24O4PS	NA	NA	NA	NA	NA	NA	NA	NA	NA	NA
C836	6.40E-07	812.044	C49H87O8P__2	3	15387.20488	1	C49H87O8P	NA	NA	NA	NA	NA	NA	NA	NA	NA	NA
C330	6.88E-07	847.5266667	C19H76N36O3S	3	53111.04997	1	C19H76N36O3S	NA	NA	NA	NA	NA	NA	NA	NA	NA	NA
C605	6.88E-07	657.281	HMDB07907	2	8244.907519	1	C40H74NO8P	FLXFESILEUFIBE-SHAXIEEXSA-N	NA	NA	FLXFESILEUFIBE-SHAXIEEXSA-N	Organic compounds	Lipids and lipid-like molecules	Glycerophospholipids	Glycerophosphocholines	Phosphatidylcholines	This compound belongs to the class of organic compounds known as phosphatidylcholines. These are glycerophosphocholines in which the two free -OH are attached to one fatty acid each through an ester linkage.
C752	6.88E-07	704.0196	PS(O-20:0/13:0)__1	2	13032.81028	1	C39H78NO9P	BJYDKVDBVMSMSX-OLNDZEETNA-N	NA	NA	NA	NA	NA	NA	NA	NA	NA
C1271	6.88E-07	791.9065	PI(20:5(5Z,8Z,11Z,14Z,17Z)/20:3(8Z,11Z,14Z))	2	1638.101588	1	C49H79O13P	DYTUHXQCMCKAHL-UVKGCVIFNA-N	NA	NA	NA	NA	NA	NA	NA	NA	NA
C394	8.38E-07	841.883625	C33H91N25O3S	3	21948.93503	1	C33H91N25O3S	NA	NA	NA	NA	NA	NA	NA	NA	NA	NA
C466	8.52E-07	843.6472857	HMDB10330	2	9949.084202	1	C33H54O7	IJLBJBCDNYOWPJ-BBPBCBHPSA-N	NA	NA	IJLBJBCDNYOWPJ-BBPBCBHPSA-N	Organic compounds	Lipids and lipid-like molecules	Steroids and steroid derivatives	Steroidal glycosides	Steroid glucuronide conjugates	This compound belongs to the class of organic compounds known as steroid glucuronide conjugates. These are sterol lipids containing a glucuronide moiety linked to the steroid skeleton.
C1046	8.94E-07	769.737	HMDB07141	2	495.9212184	1	C39H66O5	IVRNQYIPGILFPZ-SEKRGLSRSA-N	NA	NA	IVRNQYIPGILFPZ-SEKRGLSRSA-N	Organic compounds	Lipids and lipid-like molecules	Glycerolipids	Diradylglycerols	1,2-diacylglycerols	This compound belongs to the class of organic compounds known as 1,2-diacylglycerols. These are diacylglycerols containing a glycerol acylated at positions 1 and 2.
C32	1.06E-06	821.9330714	C39H95N9O4P2S2	3	12298.84229	1	C39H95N9O4P2S2	NA	NA	NA	NA	NA	NA	NA	NA	NA	NA
C127	1.06E-06	834.8291333	C25H77N32O2P	3	10036.91174	1	C25H77N32O2P	NA	NA	NA	NA	NA	NA	NA	NA	NA	NA
C431	1.06E-06	687.731625	C19H73N28O36P7S5	3	6729.558033	1	C19H73N28O36P7S5	NA	NA	NA	NA	NA	NA	NA	NA	NA	NA
C1102	1.16E-06	617.6733333	CHEBI:67005__1	2	3717.403887	1	C38H77NO4	DIZADSMWNSTHGP-IFXQGTRDSA-N	NA	NA	DIZADSMWNSTHGP-IFXQGTRDSA-N	Organic compounds	Lipids and lipid-like molecules	Sphingolipids	Ceramides	Long-chain ceramides	This compound belongs to the class of organic compounds known as long-chain ceramides. These are ceramides bearing a long chain fatty acid.
C304	1.20E-06	694.9078	PA(20:2(11Z,14Z)/22:4(7Z,10Z,13Z,16Z))	2	113097.3767	1	C45H77O8P	SEDWKTZJSXDENV-DRBQCQBHSA-N	NA	NA	SEDWKTZJSXDENV-DRBQCQBHSA-N	Organic compounds	Lipids and lipid-like molecules	Glycerophospholipids	Glycerophosphates	1,2-diacylglycerol-3-phosphates	This compound belongs to the class of organic compounds known as 1,2-diacylglycerol-3-phosphates. These are glycerol-3-phosphates in which the glycerol moiety is bonded to two aliphatic chains through ester linkages.
C1374	1.20E-06	680.6705	PS(O-18:0/20:0)	2	7941.99389	1	C44H88NO9P	AIMMXYVYQAUGRA-WMQSFMSKNA-N	NA	NA	NA	NA	NA	NA	NA	NA	NA
C429	1.31E-06	683.955125	C17H64N27O37P7S4	3	13298.20828	1	C17H64N27O37P7S4	NA	NA	NA	NA	NA	NA	NA	NA	NA	NA
C732	1.31E-06	634.8762	CHEBI:61594	2	1579.42908	1	C43H83NO8	FILWRDJIAHFRKS-QMXMISKISA-N	NA	NA	FILWRDJIAHFRKS-QMXMISKISA-N	Organic compounds	Lipids and lipid-like molecules	Sphingolipids	Glycosphingolipids	Glycosyl-N-acylsphingosines	This compound belongs to the class of organic compounds known as glycosyl-n-acylsphingosines. These are compounds containing a sphingosine linked to a simple glucosyl moiety.
C743	1.31E-06	674.6892	HMDB01325	2	1143.917216	1	C9H20N2O2	MXNRLFUSFKVQSK-QMMMGPOBSA-N	NA	NA	MXNRLFUSFKVQSK-QMMMGPOBSA-N	Organic compounds	Organic acids and derivatives	Carboxylic acids and derivatives	Amino acids, peptides, and analogues	L-alpha-amino acids	This compound belongs to the class of organic compounds known as l-alpha-amino acids. These are alpha amino acids which have the L-configuration of the alpha-carbon atom.
C775	1.62E-06	720.0902	C22H85N25OS4	3	44393.88066	1	C22H85N25OS4	NA	NA	NA	NA	NA	NA	NA	NA	NA	NA
C821	1.75E-06	775.73	HMDB04952__3	2	1493.629015	1	C40H79NO3	KEPQASGDXIEOIL-GLQCRSEXSA-N	NA	NA	KEPQASGDXIEOIL-GLQCRSEXSA-N	Organic compounds	Lipids and lipid-like molecules	Sphingolipids	Ceramides	Ceramides	This compound belongs to the class of organic compounds known as ceramides. These are lipid molecules containing a sphingosine in which the amine group is linked to a fatty acid.
C341	1.81E-06	592.8124444	C40H71NO3	3	2553.340723	1	C40H71NO3	NA	NA	NA	NA	NA	NA	NA	NA	NA	NA
C694	1.97E-06	838.6926	C42H103N9O4P2S	3	15606.55527	1	C42H103N9O4P2S	NA	NA	NA	NA	NA	NA	NA	NA	NA	NA
C108	2.03E-06	517.7312941	UNPD169382	2	10755.17031	1	C34H45NO5	MDUKOTUMOLLGQF-COBHJHQTNA-N	NA	NA	NA	NA	NA	NA	NA	NA	NA
C825	2.05E-06	765.13325	HMDB09725	2	19889.6673	1	C49H96NO8P	GNOYNFDFCPWLJO-KDNXRFBZSA-N	NA	NA	GNOYNFDFCPWLJO-KDNXRFBZSA-N	Organic compounds	Lipids and lipid-like molecules	Glycerophospholipids	Glycerophosphoethanolamines	Phosphatidylethanolamines	This compound belongs to the class of organic compounds known as phosphatidylethanolamines. These are glycerophosphoetahnolamines in which two fatty acids are bonded to the glycerol moiety through ester linkages.
C1311	2.12E-06	925.677	C9H34N17O21P3S9	3	590.3437985	1	C9H34N17O21P3S9	NA	NA	NA	NA	NA	NA	NA	NA	NA	NA
C1436	2.12E-06	530.852	HMDB10386__3	2	1221.5078	1	C26H50NO7P	SPJFYYJXNPEZDW-FTJOPAKQSA-N	NA	NA	SPJFYYJXNPEZDW-FTJOPAKQSA-N	Organic compounds	Lipids and lipid-like molecules	Glycerophospholipids	Glycerophosphocholines	1-acyl-sn-glycero-3-phosphocholines	This compound belongs to the class of organic compounds known as 1-acyl-sn-glycero-3-phosphocholines. These are glycerophosphocholines in which the glycerol is esterified with a fatty acid at O-1 position, and linked at position 3 to a phosphocholine.
C1281	2.13E-06	810.457	PI(O-20:0/17:1(9Z))__2	2	1514.984648	1	C46H89O12P	HOOHFBZUJLVRBI-NOXJSZDANA-N	NA	NA	NA	NA	NA	NA	NA	NA	NA
C497	2.45E-06	676.1182857	HMDB37013__1	2	834.1271336	1	C10H14	XNMPFDIYAMOYRM-UHFFFAOYSA-N	NA	NA	XNMPFDIYAMOYRM-UHFFFAOYSA-N	Organic compounds	Lipids and lipid-like molecules	Prenol lipids	Monoterpenoids	Menthane monoterpenoids	This compound belongs to the class of organic compounds known as menthane monoterpenoids. These are monoterpenoids with a structure based on the o-, m-, or p-menthane backbone. P-menthane consists of the cyclohexane ring with a methyl group and a (2-methyl)-propyl group at the 1 and 4 ring position, respectively. The o- and m- menthanes are much rarer, and presumably arise by alkyl migration of p…
C818	2.45E-06	935.0155	C10H33N19O25P2S8	3	748.5971595	1	C10H33N19O25P2S8	NA	NA	NA	NA	NA	NA	NA	NA	NA	NA
C897	2.45E-06	641.24575	CHEBI:78654	2	3324.735854	1	C36H75N2O6P	BXUACRNRHHRDQP-JQKFOIGKNA-N	NA	NA	NA	NA	NA	NA	NA	NA	NA
C219	2.51E-06	732.1925	HMDB11283	2	117132.1732	1	C46H86NO7P	HIXAZEWYTJZKID-PYOQPOKHSA-N	NA	NA	HIXAZEWYTJZKID-PYOQPOKHSA-N	Organic compounds	Lipids and lipid-like molecules	Glycerophospholipids	Glycerophosphocholines	1-(1Z-alkenyl),2-acyl-glycerophosphocholines	This compound belongs to the class of organic compounds known as 1-(1z-alkenyl),2-acyl-glycerophosphocholines. These are glycerophosphocholines that carry exactly one acyl chain attached to the glycerol moiety through an ester linkage at the O2-position, and one 1Z-alkenyl chain attached through an ether linkage at the O1-position.
C433	2.58E-06	695.0885	C104H159O6PS2	3	20972.44844	1	C104H159O6PS2	NA	NA	NA	NA	NA	NA	NA	NA	NA	NA
C235	2.63E-06	1010.311	UNPD47405	2	589.7217042	1	C39H68N6O2	SIXNJAZDRWJYIP-BQHJBPHPNA-N	NA	NA	NA	NA	NA	NA	NA	NA	NA
C1146	3.00E-06	694.3543333	C16H64N27O40P5S4	3	5004.618513	1	C16H64N27O40P5S4	NA	NA	NA	NA	NA	NA	NA	NA	NA	NA
C496	3.13E-06	678.1784286	C00000929__2	2	1611.337044	1	C40H52O3	OOUTWVMJGMVRQF-ROKXECAJNA-N	NA	NA	NA	NA	NA	NA	NA	NA	NA
C278	3.29E-06	790.1848	HMDB09890	2	42278.68784	1	C47H81O13P	QZQRJBQFCRWEDG-CCTXZGAHSA-N	NA	NA	QZQRJBQFCRWEDG-CCTXZGAHSA-N	Organic compounds	Lipids and lipid-like molecules	Glycerophospholipids	Glycerophosphoinositols	Phosphatidylinositols	This compound belongs to the class of organic compounds known as phosphatidylinositols. These are glycerophosphoinositols where the glycerol is esterified with two fatty acids.
C454	3.44E-06	383.803	UNPD61022	2	2060.534303	1	C19H35NO2	YWSMQDAGCQEIIC-ABDFEZOJNA-N	NA	NA	NA	NA	NA	NA	NA	NA	NA
C533	3.50E-06	552.8975714	UNPD201991__2	2	2831.270391	1	C33H47NO4	IFJZMBMXBYAZGF-BIZLGUKKNA-N	NA	NA	NA	NA	NA	NA	NA	NA	NA
C839	3.51E-06	841.85125	UNPD219822	2	25224.8442	1	C60H90O5	JVALCPRTFRUDPB-NUEILMSCSA-N	NA	NA	JVALCPRTFRUDPB-NUEILMSCSA-N	Organic compounds	Lipids and lipid-like molecules	Prenol lipids	Triterpenoids	Triterpenoids	This compound belongs to the class of organic compounds known as triterpenoids. These are terpene molecules containing six isoprene units.
C206	3.72E-06	827.9928333	CHEBI:51199	2	11643.09572	1	C60H88O4	KCUQVAUQRGDGKP-UHFFFAOYSA-N	NA	NA	KCUQVAUQRGDGKP-UHFFFAOYSA-N	Organic compounds	Benzenoids	NA	NA	Benzenoids	This compound belongs to the class of organic compounds known as benzenoids. These are aromatic compounds containing one or more benzene rings.
C467	3.83E-06	833.0302857	C9H17N3O22P4S9	3	22776.73454	1	C9H17N3O22P4S9	NA	NA	NA	NA	NA	NA	NA	NA	NA	NA
C1384	3.83E-06	730.719	C11HNO24P2S8	3	8885.430273	1	C11HNO24P2S8	NA	NA	NA	NA	NA	NA	NA	NA	NA	NA
C595	4.05E-06	655.0156667	C13H52N23O30PS9	3	3560.158712	1	C13H52N23O30PS9	NA	NA	NA	NA	NA	NA	NA	NA	NA	NA
C1309	4.17E-06	909.3985	C10H38N17O20P5S8	3	601.5269272	1	C10H38N17O20P5S8	NA	NA	NA	NA	NA	NA	NA	NA	NA	NA
C193	4.42E-06	527.3286923	PC(19:3(10Z,13Z,16Z)/0:0)	2	11509.74134	1	C27H50NO7P	YWILQZMMAROEQS-BOQFFRKQNA-N	NA	NA	NA	NA	NA	NA	NA	NA	NA
C730	4.42E-06	628.751	C22H69N25S	3	2328.241585	1	C22H69N25S	NA	NA	NA	NA	NA	NA	NA	NA	NA	NA
C1421	4.42E-06	441.725	CHEBI:77786__2	2	210.7313587	1	C19H41NO2	BAJLFGHOMLHSCH-IBGZPJMESA-O	NA	NA	BAJLFGHOMLHSCH-IBGZPJMESA-O	Organic compounds	Organic nitrogen compounds	Organonitrogen compounds	Amines	1,2-aminoalcohols	This compound belongs to the class of organic compounds known as 1,2-aminoalcohols. These are organic compounds containing an alkyl chain with an amine group bound to the C1 atom and an alcohol group bound to the C2 atom.
C1180	4.77E-06	434.8663333	C21H44N2O2	3	497.286015	1	C21H44N2O2	NA	NA	NA	NA	NA	NA	NA	NA	NA	NA
C691	5.13E-06	850.1502	UNPD70435	2	17954.13202	1	C57H96O10	JBZURISFBWQCNL-JWDTUBBQNA-N	NA	NA	NA	NA	NA	NA	NA	NA	NA
C345	5.23E-06	670.6355556	HMDB09605	2	113074.4154	1	C49H78NO8P	AKHBLRYFRJWEOC-JUIVBTPUSA-N	NA	NA	AKHBLRYFRJWEOC-JUIVBTPUSA-N	Organic compounds	Lipids and lipid-like molecules	Glycerophospholipids	Glycerophosphoethanolamines	Phosphatidylethanolamines	This compound belongs to the class of organic compounds known as phosphatidylethanolamines. These are glycerophosphoetahnolamines in which two fatty acids are bonded to the glycerol moiety through ester linkages.
C347	5.31E-06	677.7036667	PS(O-20:0/18:1(9Z))	2	60005.65502	1	C44H86NO9P	DHANIEPLFBHGPH-OATVHZLKNA-N	NA	NA	NA	NA	NA	NA	NA	NA	NA
C794	5.40E-06	555.4086	CHEBI:66061	2	4304.960319	1	C25H38O4	WXBIVFTUNMFIEW-FSSQMIRQNA-N	NA	NA	NA	NA	NA	NA	NA	NA	NA
C391	6.01E-06	809.971375	C00015351	2	4029.189668	1	C49H90O14	SZHMRPYSSMQZCP-MKRBRVEPNA-N	NA	NA	NA	NA	NA	NA	NA	NA	NA
C65	6.08E-06	548.3325714	HMDB11492__1	2	26179.0431	1	C27H52NO7P	KZPDUKAMWGOSFG-IPQYAGCOSA-N	NA	NA	KZPDUKAMWGOSFG-IPQYAGCOSA-N	Organic compounds	Lipids and lipid-like molecules	Glycerophospholipids	Glycerophosphoethanolamines	2-acyl-sn-glycero-3-phosphoethanolamines	This compound belongs to the class of organic compounds known as 2-acyl-sn-glycero-3-phosphoethanolamines. These are glycerophoethanolamines in which the glycerol is esterified with a fatty acid at O-2 position, and linked at position 3 to a phosphoethanolamine.
C411	6.47E-06	905.166	C10H27N19O18P4S8	3	894.6768589	1	C10H27N19O18P4S8	NA	NA	NA	NA	NA	NA	NA	NA	NA	NA
C887	6.47E-06	642.14875	CHEBI:76756	2	1293.306115	1	C42H83NO4	WAYLDHLWVYQNSQ-YJMJXJCYNA-N	NA	NA	NA	NA	NA	NA	NA	NA	NA
C714	6.81E-06	922.538	C11H44N7O27P3S9	3	761.7636433	1	C11H44N7O27P3S9	NA	NA	NA	NA	NA	NA	NA	NA	NA	NA
C362	7.01E-06	714.3334444	HMDB11222__2	2	18200.2682	1	C44H78NO7P	OEZJTMNFEIOILN-ACTKFRKUSA-N	NA	NA	OEZJTMNFEIOILN-ACTKFRKUSA-N	Organic compounds	Lipids and lipid-like molecules	Glycerophospholipids	Glycerophosphocholines	1-(1Z-alkenyl),2-acyl-glycerophosphocholines	This compound belongs to the class of organic compounds known as 1-(1z-alkenyl),2-acyl-glycerophosphocholines. These are glycerophosphocholines that carry exactly one acyl chain attached to the glycerol moiety through an ester linkage at the O2-position, and one 1Z-alkenyl chain attached through an ether linkage at the O1-position.
C432	7.04E-06	696.9475	HMDB07991__2	2	13618.12025	1	C46H80NO8P	IESVDEZGAHUQJU-ZLBXKVHBSA-N	NA	NA	IESVDEZGAHUQJU-ZLBXKVHBSA-N	Organic compounds	Lipids and lipid-like molecules	Glycerophospholipids	Glycerophosphocholines	Phosphatidylcholines	This compound belongs to the class of organic compounds known as phosphatidylcholines. These are glycerophosphocholines in which the two free -OH are attached to one fatty acid each through an ester linkage.
C327	7.35E-06	842.5384444	C35H94N10O6S3	3	9688.715112	1	C35H94N10O6S3	NA	NA	NA	NA	NA	NA	NA	NA	NA	NA
C1338	7.35E-06	657.58	C00000917	2	2575.507838	1	C40H54O3	YECXHLPYMXGEBI-GZHBUCDWNA-N	NA	NA	NA	NA	NA	NA	NA	NA	NA
C1373	7.35E-06	685.062	1-(8-[5]-ladderane-octanoyl)-2-(8-[3]-ladderane-octanyl)-sn-glycerophosphocholine__2	2	5083.634021	1	C48H80NO7P	PLOWNUXARBGGGG-ITXOSRBQNA-N	NA	NA	NA	NA	NA	NA	NA	NA	NA
C434	7.51E-06	725.003	C46H95NO11P2__1	3	41080.0178	1	C46H95NO11P2	NA	NA	NA	NA	NA	NA	NA	NA	NA	NA
C740	7.51E-06	673.8992	HMDB08996	2	5171.578276	1	C41H76NO8P	DCPDPBCUPLKQNQ-HPSODUDCSA-N	NA	NA	DCPDPBCUPLKQNQ-HPSODUDCSA-N	Organic compounds	Lipids and lipid-like molecules	Glycerophospholipids	Glycerophosphoethanolamines	Phosphatidylethanolamines	This compound belongs to the class of organic compounds known as phosphatidylethanolamines. These are glycerophosphoetahnolamines in which two fatty acids are bonded to the glycerol moiety through ester linkages.
C187	7.97E-06	722.3045385	HMDB00790	2	10208.3892	1	C34H67NO3	YDNKGFDKKRUKPY-UHFFFAOYNA-N	NA	NA	NA	NA	NA	NA	NA	NA	NA
C491	8.05E-06	635.3478571	PubChem CID:42608312	2	11163.78764	1	C35H63NO3	DYJIJIUSBPCLMI-PTOVRRAVNA-N	NA	NA	NA	NA	NA	NA	NA	NA	NA
C779	8.05E-06	759.3958	C17H56N31O42PS4	3	7647.834223	1	C17H56N31O42PS4	NA	NA	NA	NA	NA	NA	NA	NA	NA	NA
C395	8.32E-06	825.4765	UNPD91743	2	6265.274949	1	C48H95N2O11P	XTQYOXLWOMPLNW-PIUFVUJFNA-N	NA	NA	NA	NA	NA	NA	NA	NA	NA
C1103	8.32E-06	613.309	UNPD152506__3	2	40439.64079	1	C23H42O3	SNHBFKBOZVBFIT-LXGJOZCZNA-N	NA	NA	NA	NA	NA	NA	NA	NA	NA
C1353	9.03E-06	677.3685	HMDB08443__3	2	13272.02925	1	C48H80NO8P	LZLVZIFMYXDKCN-QJWFYWCHSA-N	NA	NA	LZLVZIFMYXDKCN-QJWFYWCHSA-N	Organic compounds	Lipids and lipid-like molecules	Glycerophospholipids	Glycerophosphocholines	Phosphatidylcholines	This compound belongs to the class of organic compounds known as phosphatidylcholines. These are glycerophosphocholines in which the two free -OH are attached to one fatty acid each through an ester linkage.
C776	9.04E-06	721.0952	HMDB00593__1	2	189548.0633	1	C44H84NO8P	SNKAWJBJQDLSFF-YEUCEMRANA-N	NA	NA	NA	NA	NA	NA	NA	NA	NA
C1172	9.44E-06	750.0396667	C17H58N33O42PS4	3	5638.75922	1	C17H58N33O42PS4	NA	NA	NA	NA	NA	NA	NA	NA	NA	NA
C1145	9.76E-06	694.448	C17H68N29O33P7S5	3	16565.47929	1	C17H68N29O33P7S5	NA	NA	NA	NA	NA	NA	NA	NA	NA	NA
C352	1.01E-05	699.6097778	HMDB09093	2	2613.979241	1	C41H74NO8P	SSCDRSKJTAQNNB-DWEQTYCFSA-N	NA	NA	SSCDRSKJTAQNNB-DWEQTYCFSA-N	Organic compounds	Lipids and lipid-like molecules	Glycerophospholipids	Glycerophosphoethanolamines	Phosphatidylethanolamines	This compound belongs to the class of organic compounds known as phosphatidylethanolamines. These are glycerophosphoetahnolamines in which two fatty acids are bonded to the glycerol moiety through ester linkages.
C461	1.01E-05	764.7577143	C41H71NO5	3	3602.906053	1	C41H71NO5	NA	NA	NA	NA	NA	NA	NA	NA	NA	NA
C601	1.01E-05	676.9835	UNPD141693__3	2	983.5650764	1	C42H54O4	BMUXIZRXKLVBBN-MQHHHOMYSA-N	NA	NA	BMUXIZRXKLVBBN-MQHHHOMYSA-N	Organic compounds	Lipids and lipid-like molecules	Prenol lipids	Triterpenoids	Triterpenoids	This compound belongs to the class of organic compounds known as triterpenoids. These are terpene molecules containing six isoprene units.
C869	1.01E-05	909.76375	C11H24N21O15P5S7	3	813.5548085	1	C11H24N21O15P5S7	NA	NA	NA	NA	NA	NA	NA	NA	NA	NA
C1413	1.02E-05	411.581	C19H37NO	3	375.7418785	1	C19H37NO	NA	NA	NA	NA	NA	NA	NA	NA	NA	NA
C628	1.03E-05	727.88	HMDB08334	2	90962.63943	1	C46H86NO8P	KNNHXKQRTYEWCA-HYYWERRFSA-N	NA	NA	KNNHXKQRTYEWCA-HYYWERRFSA-N	Organic compounds	Lipids and lipid-like molecules	Glycerophospholipids	Glycerophosphocholines	Phosphatidylcholines	This compound belongs to the class of organic compounds known as phosphatidylcholines. These are glycerophosphocholines in which the two free -OH are attached to one fatty acid each through an ester linkage.
C261	1.04E-05	732.9461818	C34H73NO3S	3	5640.463672	1	C34H73NO3S	NA	NA	NA	NA	NA	NA	NA	NA	NA	NA
C56	1.07E-05	836.9736818	peptide 10	3	812.7425426	2	C19H72N38O40P6S2	NA	NA	NA	NA	Carboxylic acids and derivatives	Organic acids and derivatives	NA	Organic compounds	Oligopeptides	Amino acids, peptides, and analogues
C372	1.07E-05	16.76855556	CHEBI:62900	2	303.5696287	1	C12H21N2O14P3	YYVRUAWQXSISCO-IVZWLZJFSA-N	NA	NA	YYVRUAWQXSISCO-IVZWLZJFSA-N	Organic compounds	Nucleosides, nucleotides, and analogues	Pyrimidine nucleotides	Pyrimidine deoxyribonucleotides	Pyrimidine 2'-deoxyribonucleoside triphosphates	This compound belongs to the class of organic compounds known as pyrimidine 2'-deoxyribonucleoside triphosphates. These are pyrimidine nucleotides with a triphosphate group linked to the ribose moiety lacking a hydroxyl group at position 2.
C770	1.07E-05	730.0816	C17H54N27O42P5S2	3	31277.47639	1	C17H54N27O42P5S2	NA	NA	NA	NA	NA	NA	NA	NA	NA	NA
C979	1.07E-05	480.8605	UNPD136190	2	976.7725867	1	C50H78N10O13	TWKTYHOANJLEMM-NWFQTGDQNA-N	NA	NA	NA	NA	NA	NA	NA	NA	NA
C848	1.08E-05	831.34375	C00023039	2	12858.39228	1	C40H50O2	JNXSPGFSPYDPCU-HOOQUMIONA-N	NA	NA	NA	NA	NA	NA	NA	NA	NA
C336	1.10E-05	917.2293333	C10H37N15O17P4S10	3	1998.319581	1	C10H37N15O17P4S10	NA	NA	NA	NA	NA	NA	NA	NA	NA	NA
C202	1.16E-05	768.763	CHEBI:84535__1	2	175355.7701	1	C43H84NO7P	FUOWNRULQZKEKD-VSMMPPDLSA-N	NA	NA	FUOWNRULQZKEKD-VSMMPPDLSA-N	Organic compounds	Lipids and lipid-like molecules	Glycerophospholipids	Glycerophosphoethanolamines	1-alkyl,2-acylglycerophosphoethanolamines	This compound belongs to the class of organic compounds known as 1-alkyl,2-acylglycerophosphoethanolamines. These are glycerophosphoethanolamines that carry exactly one acyl chain attached to the glycerol moiety through an ester linkage at the O2-position, and one alkyl chain attached through an ether linkage at the O1-position.
C487	1.16E-05	596.496	C37H77NO4S	3	587.5200627	1	C37H77NO4S	NA	NA	NA	NA	NA	NA	NA	NA	NA	NA
C500	1.16E-05	710.454	C26H63N7S	3	3187.513525	1	C26H63N7S	NA	NA	NA	NA	NA	NA	NA	NA	NA	NA
C759	1.17E-05	694.6402	peptide 39	3	1284.04535	2	C21H35N36O22P9S2	NA	NA	NA	NA	Organic acids and derivatives	NA	Organic compounds	Oligopeptides	Amino acids, peptides, and analogues	Carboxylic acids and derivatives
C1220	1.17E-05	62.612	CHEBI:84358	2	1486.913941	1	C9H15NO4	YMLXTGCTHGQQKS-KNODOHCBNA-N	NA	NA	NA	NA	NA	NA	NA	NA	NA
C1253	1.17E-05	778.276	HMDB33604	2	1523.524453	1	C35H66O4	KKUONIIRIFHWJC-UHFFFAOYNA-N	NA	NA	NA	NA	NA	NA	NA	NA	NA
C114	1.18E-05	830.7800625	C21H78N30O5S	3	12776.97836	1	C21H78N30O5S	NA	NA	NA	NA	NA	NA	NA	NA	NA	NA
C59	1.22E-05	17.47545455	C13H14O13S	3	409.1490546	1	C13H14O13S	NA	NA	NA	NA	NA	NA	NA	NA	NA	NA
C678	1.31E-05	303.2404	UNPD48812	2	531.0109694	1	C29H52N2	NCRXBBGUKBNCRU-UHFFFAOYNA-N	NA	NA	NA	NA	NA	NA	NA	NA	NA
C1377	1.39E-05	698.434	C18H54N30O44P6	3	10906.0005	1	C18H54N30O44P6	NA	NA	NA	NA	NA	NA	NA	NA	NA	NA
C214	1.48E-05	702.9881667	HMDB08123__1	2	203488.7862	1	C48H82NO8P	FPEVDFOXMCHLKL-KFDYCXSYSA-N	NA	NA	FPEVDFOXMCHLKL-KFDYCXSYSA-N	Organic compounds	Lipids and lipid-like molecules	Glycerophospholipids	Glycerophosphocholines	Phosphatidylcholines	This compound belongs to the class of organic compounds known as phosphatidylcholines. These are glycerophosphocholines in which the two free -OH are attached to one fatty acid each through an ester linkage.
C459	1.56E-05	782.846	HMDB07349	2	2244.996487	1	C43H72O5	FUDGZBMOORLTCG-FCDTXGFCSA-N	NA	NA	FUDGZBMOORLTCG-FCDTXGFCSA-N	Organic compounds	Lipids and lipid-like molecules	Glycerolipids	Diradylglycerols	1,2-diacylglycerols	This compound belongs to the class of organic compounds known as 1,2-diacylglycerols. These are diacylglycerols containing a glycerol acylated at positions 1 and 2.
C600	1.56E-05	675.4241667	HMDB34276	2	1406.008456	1	C11H18N2O2	SZJNCZMRZAUNQT-UHFFFAOYNA-N	NA	NA	NA	NA	NA	NA	NA	NA	NA
C1002	1.56E-05	24.259	C00041987	2	9759.729801	1	C8H17NO3	PAJPPKOLTBGLSP-UHFFFAOYNA-N	NA	NA	NA	NA	NA	NA	NA	NA	NA
C1117	1.56E-05	648.277	C00050656	2	1953.729815	1	C41H70O9	VAFJUECWFWHTBT-CJVKYHFKNA-N	NA	NA	NA	NA	NA	NA	NA	NA	NA
C442	1.64E-05	479.327625	HMDB05030	2	4741.298017	1	C32H39NO4	RWTNPBWLLIMQHL-UHFFFAOYNA-N	NA	NA	NA	NA	NA	NA	NA	NA	NA
C744	1.64E-05	676.8768	UNPD213261	2	1020.954436	1	C22H32O	QTVHEKWEBZRICM-DGYCAGFBSA-N	NA	NA	QTVHEKWEBZRICM-DGYCAGFBSA-N	Organic compounds	Benzenoids	Phenanthrenes and derivatives	NA	Phenanthrenes and derivatives	This compound belongs to the class of organic compounds known as phenanthrenes and derivatives. These are polycyclic compounds containing a phenanthrene moiety, which is a tricyclic aromatic compound with three non-linearly fused benzene.
C939	1.64E-05	726.25675	C9H5N18O7P3S8	3	912.1511443	1	C9H5N18O7P3S8	NA	NA	NA	NA	NA	NA	NA	NA	NA	NA
C398	1.87E-05	834.183125	C00044659	2	1867.138937	1	C45H80N6O6	PPZWAJHYVRKUKB-IDWMWLOKNA-N	NA	NA	NA	NA	NA	NA	NA	NA	NA
C640	1.87E-05	398.401	C18_Sphingosine M+H	2	6761.054902	1	C18H37NO2	WWUZIQQURGPMPG-UHFFFAOYNA-N	NA	NA	NA	NA	NA	NA	NA	NA	NA
C876	1.87E-05	612.67225	C00038280	2	3198.162858	1	C30H48O9	ZJNBRMJTFYQDIR-FLRGGALWNA-N	NA	NA	NA	NA	NA	NA	NA	NA	NA
C1072	1.88E-05	838.183	C00032848__1	2	3391.773167	1	C35H56O8	QUBNLZCADIYAFW-QQTXJTAONA-N	NA	NA	NA	NA	NA	NA	NA	NA	NA
C300	1.94E-05	686.7029	C18H66N25O33P7S5	3	23089.91145	1	C18H66N25O33P7S5	NA	NA	NA	NA	NA	NA	NA	NA	NA	NA
C637	2.14E-05	762.142	HMDB39527__1	2	49881.21735	1	C44H84NO7P	VYKSGWCIVDQIQR-FGLAEDNVNA-N	NA	NA	NA	NA	NA	NA	NA	NA	NA
C147	2.16E-05	649.7018571	C00007706	2	3751.745624	1	C20H30N2O3	UPVPJQNTGLTBPC-IJLDXNCRNA-N	NA	NA	NA	NA	NA	NA	NA	NA	NA
C1188	2.23E-05	498.4673333	C00028167	2	524.1547881	1	C28H35N3O2	WUGMCOQOIVMCHL-VDQQUKCDNA-N	NA	NA	NA	NA	NA	NA	NA	NA	NA
C1428	2.38E-05	485.395	C33H49NO	3	1202.193261	1	C33H49NO	NA	NA	NA	NA	NA	NA	NA	NA	NA	NA
C40	2.39E-05	675.4368	HMDB12085	2	8088.658872	1	C37H77N2O6P	MJAFYELZQYPMQG-MPQUPPDSSA-N	NA	NA	MJAFYELZQYPMQG-MPQUPPDSSA-N	Organic compounds	Lipids and lipid-like molecules	Sphingolipids	Phosphosphingolipids	Phosphosphingolipids	This compound belongs to the class of organic compounds known as phosphosphingolipids. These are sphingolipids with a structure based on a sphingoid base that is attached to a phosphate head group. They differ from phosphonospingolipids which have a phosphonate head group.
C154	2.39E-05	717.4794286	HMDB11387__1	2	155118.0714	1	C43H76NO7P	KCNBSSYOJRUKOM-JALPNNRCSA-N	NA	NA	KCNBSSYOJRUKOM-JALPNNRCSA-N	Organic compounds	Lipids and lipid-like molecules	Glycerophospholipids	Glycerophosphoethanolamines	1-(1Z-alkenyl),2-acylglycerophosphoethanolamines	This compound belongs to the class of organic compounds known as 1-(1z-alkenyl),2-acylglycerophosphoethanolamines. These are glycerophosphoethanolamines that carry exactly one acyl chain attached to the glycerol moiety through an ester linkage at the O2-position, and one 1Z-alkenyl chain attached through an ether linkage at the O1-position.
C1127	2.39E-05	668.7843333	PS(O-20:0/16:0)	2	6494.206368	1	C42H84NO9P	BSYSTFKERYSAHH-GJYFHTIUNA-N	NA	NA	NA	NA	NA	NA	NA	NA	NA
C758	2.42E-05	691.475	D-Lysine	2	2539.274809	1	C6H14N2O2	KDXKERNSBIXSRK-MLHKIVSYNA-N	NA	NA	NA	NA	NA	NA	NA	NA	NA
C890	2.56E-05	656.742	C15H52N28O25P6S5	3	3089.931619	1	C15H52N28O25P6S5	NA	NA	NA	NA	NA	NA	NA	NA	NA	NA
C1106	2.67E-05	637.8733333	C10O10P4S10	3	1688.780729	1	C10O10P4S10	NA	NA	NA	NA	NA	NA	NA	NA	NA	NA
C6	2.68E-05	649.5522923	2-[(3R,6aS,8S,10aS)-3-hydroxy-1-methyl-3,4,6,6a,8,9,10,10a-octahydro-2H-pyrano[2,3-c][1,5]oxazocin-8-yl]-N-cyclobutylacetamide	2	1775.381772	1	C16H28N2O4	JDRFUATZRDBDCA-NXANOWHXNA-N	NA	NA	NA	NA	NA	NA	NA	NA	NA
C1379	2.79E-05	689.5945	C16H57N26O37P5S4	3	3147.250152	1	C16H57N26O37P5S4	NA	NA	NA	NA	NA	NA	NA	NA	NA	NA
C1238	2.86E-05	232.6235	2,4-Hexadienoic acid, (2E,4E)-__3	2	2821.957118	1	C6H8O2	WSWCOQWTEOXDQX-MQQKCMAXSA-N	NA	NA	WSWCOQWTEOXDQX-MQQKCMAXSA-N	Organic compounds	Lipids and lipid-like molecules	Fatty Acyls	Fatty acids and conjugates	Medium-chain fatty acids	This compound belongs to the class of organic compounds known as medium-chain fatty acids. These are fatty acids with an aliphatic tail that contains between 4 and 12 carbon atoms.
C148	2.87E-05	670.2434286	HMDB40284__1	2	1363.100448	1	C13H16	RTUMCNDCAVLXEP-UHFFFAOYSA-N	NA	NA	RTUMCNDCAVLXEP-UHFFFAOYSA-N	Organic compounds	Benzenoids	Naphthalenes	NA	Naphthalenes	This compound belongs to the class of organic compounds known as naphthalenes. These are compounds containing a naphthalene moiety, which consists of two fused benzene rings.
C305	2.87E-05	690.0652	C16H57N32O38P7S2	3	4748.745277	1	C16H57N32O38P7S2	NA	NA	NA	NA	NA	NA	NA	NA	NA	NA
C1018	2.93E-05	378.6786667	HMDB05796	2	648.4893564	1	C16H26O7	WMHJCSAICLADIN-VKSCUUAMSA-N	NA	NA	WMHJCSAICLADIN-VKSCUUAMSA-N	Organic compounds	Organic oxygen compounds	Organooxygen compounds	Carbohydrates and carbohydrate conjugates	O-glycosyl compounds	This compound belongs to the class of organic compounds known as o-glycosyl compounds. These are glycoside in which a sugar group is bonded through one carbon to another group via a O-glycosidic bond.
C586	2.94E-05	612.5525	C00045057	2	2943.227778	1	C37H66O9	BCWHXZZDBFJGAE-UHFFFAOYNA-N	NA	NA	NA	NA	NA	NA	NA	NA	NA
C1159	2.94E-05	720.6516667	C28H65N7S	3	1841.430391	1	C28H65N7S	NA	NA	NA	NA	NA	NA	NA	NA	NA	NA
C517	3.16E-05	716.89	C17H62N31O27P7S5	3	21192.56285	1	C17H62N31O27P7S5	NA	NA	NA	NA	NA	NA	NA	NA	NA	NA
C902	3.22E-05	671.698	C18H64N29O24P7S8	3	4719.943561	1	C18H64N29O24P7S8	NA	NA	NA	NA	NA	NA	NA	NA	NA	NA
C522	3.25E-05	459.9901429	UNPD128022	2	2653.420417	1	C30H35NO7	ZWFZCPRBVCCRMO-KRUUPFRWNA-N	NA	NA	NA	NA	NA	NA	NA	NA	NA
C1034	3.25E-05	931.625	C10H31N19O18P4S8	3	1335.563598	1	C10H31N19O18P4S8	NA	NA	NA	NA	NA	NA	NA	NA	NA	NA
C1323	3.35E-05	597.301	C23H69N13S2	3	1243.90185	1	C23H69N13S2	NA	NA	NA	NA	NA	NA	NA	NA	NA	NA
C358	3.40E-05	734.7944444	HMDB04948	2	2317.701131	1	C36H69NO3	OBFSLMQLPNKVRW-RHPAUOISSA-N	NA	NA	OBFSLMQLPNKVRW-RHPAUOISSA-N	Organic compounds	Lipids and lipid-like molecules	Sphingolipids	Ceramides	Long-chain ceramides	This compound belongs to the class of organic compounds known as long-chain ceramides. These are ceramides bearing a long chain fatty acid.
C209	3.44E-05	585.01925	C35H75N3S3	3	1986.857122	1	C35H75N3S3	NA	NA	NA	NA	NA	NA	NA	NA	NA	NA
C182	3.64E-05	672.2147692	HMDB09069__1	2	22658.64189	1	C43H76NO8P	PECSWFQRRFRZPW-BHPGJWMBSA-N	NA	NA	PECSWFQRRFRZPW-BHPGJWMBSA-N	Organic compounds	Lipids and lipid-like molecules	Glycerophospholipids	Glycerophosphoethanolamines	Phosphatidylethanolamines	This compound belongs to the class of organic compounds known as phosphatidylethanolamines. These are glycerophosphoetahnolamines in which two fatty acids are bonded to the glycerol moiety through ester linkages.
C113	3.89E-05	813.4133125	UNPD9787	2	9711.002065	1	C56H82O4	ZEQDLXBOAUGOBB-WMRZOICZNA-N	NA	NA	NA	NA	NA	NA	NA	NA	NA
C964	3.89E-05	404.87675	UNPD189500	2	4431.044331	1	C16H33N5O5	CSCQOBKOMFFAFN-RCSKHFTHNA-N	NA	NA	NA	NA	NA	NA	NA	NA	NA
C666	3.93E-05	1010.7958	HMDB12424	2	4034.644684	1	C44H76NO10P	KUGZOCKMPSWEGI-CCWDTQCASA-N	NA	NA	KUGZOCKMPSWEGI-CCWDTQCASA-N	Organic compounds	Lipids and lipid-like molecules	Glycerophospholipids	Glycerophosphoserines	Phosphatidylserines	This compound belongs to the class of organic compounds known as phosphatidylserines. These are glycerophosphoserines in which two fatty acids are bonded to the glycerol moiety through ester linkages. As is the case with diacylglycerols, phosphatidylserines can have many different combinations of fatty acids of varying lengths and saturation attached to the C-1 and C-2 positions.
C94	4.12E-05	676.4923333	capuride	2	1780.146388	1	C9H18N2O2	HLSLSXBFTXUKCY-UHFFFAOYNA-N	NA	NA	NA	NA	NA	NA	NA	NA	NA
C246	4.16E-05	611.2986364	C34H77N7OS__1	3	1235.187916	1	C34H77N7OS	NA	NA	NA	NA	NA	NA	NA	NA	NA	NA
C1003	4.19E-05	43.8525	HMDB38594	2	18880.79777	1	C7H13NO4	FXFBVZOJVHCEDO-UHFFFAOYNA-N	NA	NA	NA	NA	NA	NA	NA	NA	NA
C161	4.31E-05	502.0500714	CHEBI:34114__1	2	13340.88593	1	C24H52NO6P	VLBPIWYTPAXCFJ-UHFFFAOYNA-N	NA	NA	NA	NA	NA	NA	NA	NA	NA
C1044	4.31E-05	764.5873333	C19H62N18O3S	3	977.9393651	1	C19H62N18O3S	NA	NA	NA	NA	NA	NA	NA	NA	NA	NA
C1232	4.31E-05	338.736	DEET; LC-ESI-ITFT; MS2; CE	2	473.924155	1	C12H17NO	MMOXZBCLCQITDF-UHFFFAOYSA-N	NA	NA	MMOXZBCLCQITDF-UHFFFAOYSA-N	Organic compounds	Benzenoids	Benzene and substituted derivatives	Toluenes	N,N-dialkyl-m-toluamides	This compound belongs to the class of organic compounds known as n,n-dialkyl-m-toluamides. These are aromatic that contain a m-toluamide, where the carboxamide group is N- substituted with two alkyl chains.
C415	5.07E-05	651.096	HMDB02204__2	2	4613.883999	1	C40H52O4	MQZIGYBFDRPAKN-IDLFNPRFNA-N	NA	NA	NA	NA	NA	NA	NA	NA	NA
C183	5.18E-05	700.8661538	C18H72N26O40P6S5	3	6665.356338	1	C18H72N26O40P6S5	NA	NA	NA	NA	NA	NA	NA	NA	NA	NA
C1443	5.18E-05	564.873	CHEBI:78044	2	1742.170623	1	C28H54NO8P	WHHNGIKQIRHPSY-ZYRNGQCSSA-N	NA	NA	WHHNGIKQIRHPSY-ZYRNGQCSSA-N	Organic compounds	Lipids and lipid-like molecules	Glycerophospholipids	Glycerophosphocholines	Phosphatidylcholines	This compound belongs to the class of organic compounds known as phosphatidylcholines. These are glycerophosphocholines in which the two free -OH are attached to one fatty acid each through an ester linkage.
C1012	5.47E-05	213.1976667	Venlafaxine; LC-ESI-ITFT; MS2; CE	2	352.8618923	1	C17H27NO2	PNVNVHUZROJLTJ-UHFFFAOYNA-N	NA	NA	NA	NA	NA	NA	NA	NA	NA
C344	5.61E-05	649.2471111	C34H55NO5__1	3	8518.379343	1	C34H55NO5	NA	NA	NA	NA	NA	NA	NA	NA	NA	NA
C1052	5.61E-05	795.0243333	5-Oxohenicosanoic acid	2	3100.586068	1	C21H40O3	RHPGVYZZXIMNOE-UHFFFAOYSA-N	NA	NA	RHPGVYZZXIMNOE-UHFFFAOYSA-N	Organic compounds	Lipids and lipid-like molecules	Fatty Acyls	Fatty acids and conjugates	Long-chain fatty acids	This compound belongs to the class of organic compounds known as long-chain fatty acids. These are fatty acids with an aliphatic tail that contains between 13 and 21 carbon atoms.
C1129	5.71E-05	709.4426667	HMDB08321	2	10475.80561	1	C50H86NO8P	FYVDGOCCFDKYOR-OEQCKVCZSA-N	NA	NA	FYVDGOCCFDKYOR-OEQCKVCZSA-N	Organic compounds	Lipids and lipid-like molecules	Glycerophospholipids	Glycerophosphocholines	Phosphatidylcholines	This compound belongs to the class of organic compounds known as phosphatidylcholines. These are glycerophosphocholines in which the two free -OH are attached to one fatty acid each through an ester linkage.
C785	5.84E-05	437.8404	C00000015__2	2	217.8523368	1	C20H26O4	MXCOJKLBLFWFNI-TWMHKVBFNA-N	NA	NA	NA	NA	NA	NA	NA	NA	NA
C436	5.99E-05	713.750625	HMDB07972	2	600046.6728	1	C42H82NO8P	WTJKGGKOPKCXLL-VYOBOKEXSA-N	NA	NA	WTJKGGKOPKCXLL-VYOBOKEXSA-N	Organic compounds	Lipids and lipid-like molecules	Glycerophospholipids	Glycerophosphocholines	Phosphatidylcholines	This compound belongs to the class of organic compounds known as phosphatidylcholines. These are glycerophosphocholines in which the two free -OH are attached to one fatty acid each through an ester linkage.
C718	6.02E-05	590.6306	Cer(d16:2(4E,6E)/20:1(11Z)(2OH))	2	1223.861851	1	C36H67NO4	ACFAOLREKKEIMM-PKFKRTGCNA-N	NA	NA	NA	NA	NA	NA	NA	NA	NA
C937	6.22E-05	730.727	C27H73N15O6S	3	3001.248193	1	C27H73N15O6S	NA	NA	NA	NA	NA	NA	NA	NA	NA	NA
C340	6.42E-05	599.2951111	Soblidotin	2	993.8451014	1	C39H67N5O6	DZMVCVHATYROOS-CCKZLALUNA-N	NA	NA	NA	NA	NA	NA	NA	NA	NA
C665	6.42E-05	1011.3092	PS(O-18:0/22:6(4Z,7Z,10Z,13Z,16Z,19Z))__1	2	9354.51562	1	C46H80NO9P	ALTXAXVPSZVKDP-SPGFOFOYNA-N	NA	NA	NA	NA	NA	NA	NA	NA	NA
C423	6.45E-05	710.6015	HMDB08736	2	8244.895344	1	C50H84NO8P	YQALKEKHNCHMNB-AKZYORSNSA-N	NA	NA	YQALKEKHNCHMNB-AKZYORSNSA-N	Organic compounds	Lipids and lipid-like molecules	Glycerophospholipids	Glycerophosphocholines	Phosphatidylcholines	This compound belongs to the class of organic compounds known as phosphatidylcholines. These are glycerophosphocholines in which the two free -OH are attached to one fatty acid each through an ester linkage.
C270	6.46E-05	23.43772727	Trigonelline	2	24768.67758	1	C7H7NO2	WWNNZCOKKKDOPX-UHFFFAOYSA-N	NA	NA	WWNNZCOKKKDOPX-UHFFFAOYSA-N	Organic compounds	Alkaloids and derivatives	NA	NA	Alkaloids and derivatives	This compound belongs to the class of organic compounds known as alkaloids and derivatives. These are naturally occurring chemical compounds that contain mostly basic nitrogen atoms. This group also includes some related compounds with neutral and even weakly acidic properties. Also some synthetic compounds of similar structure are attributed to alkaloids. In addition to carbon, hydrogen and nitr…
C36	6.57E-05	664.9885385	HMDB36911	2	10688.83718	1	C40H50O3	VLTTXUMXZICUTM-PTOXRNNBNA-N	NA	NA	NA	NA	NA	NA	NA	NA	NA
C98	6.59E-05	1011.423882	PS(20:2(11Z,14Z)/22:4(7Z,10Z,13Z,16Z))	2	877.9013059	1	C48H82NO10P	VNGCXISHFDFERV-YUXUWRGWSA-N	NA	NA	VNGCXISHFDFERV-YUXUWRGWSA-N	Organic compounds	Lipids and lipid-like molecules	Glycerophospholipids	Glycerophosphoserines	Phosphatidylserines	This compound belongs to the class of organic compounds known as phosphatidylserines. These are glycerophosphoserines in which two fatty acids are bonded to the glycerol moiety through ester linkages.
C715	6.66E-05	579.5996	C21H57N17O	3	653.1065773	1	C21H57N17O	NA	NA	NA	NA	NA	NA	NA	NA	NA	NA
C904	6.78E-05	676.17425	HMDB02355	2	1011.012504	1	C23H39NO5S	KRTWHKZMWCZCIK-VRZYSOTLSA-N	NA	NA	KRTWHKZMWCZCIK-VRZYSOTLSA-N	Organic compounds	Lipids and lipid-like molecules	Fatty Acyls	Eicosanoids	Hydroxyeicosatrienoic acids	This compound belongs to the class of organic compounds known as hydroxyeicosatrienoic acids. These are eicosanoic acids with an attached hydroxyl group and three CC double bonds.
C363	7.02E-05	761.3898889	PC(21:0/18:0)	2	50596.46911	1	C47H94NO8P	AXJCEUPABDIIFL-XFIKHATBNA-N	NA	NA	NA	NA	NA	NA	NA	NA	NA
C692	7.17E-05	826.5742	C40H110O2S7	3	5968.561069	1	C40H110O2S7	NA	NA	NA	NA	NA	NA	NA	NA	NA	NA
C614	7.24E-05	681.8473333	1-(6-[3]-ladderane-hexanoyl)-2-(8-[3]-ladderane-octanyl)-sn-glycerophosphocholine__2	2	12550.61825	1	C46H78NO7P	TXHQKABDMABERL-TWWZTLGWNA-N	NA	NA	NA	NA	NA	NA	NA	NA	NA
C12	7.35E-05	689.3206905	1-O-alpha-D-glucopyranosyl-(2-tetradecanoyloxy)-eicosan-1-ol__1	2	7085.999267	1	C40H78O8	PMKXORXRGNPVFB-DUNIMOQRNA-N	NA	NA	NA	NA	NA	NA	NA	NA	NA
C218	7.53E-05	733.2523333	UNPD167209	2	5258.738298	1	C35H69NO3	ICWGMOFDULMCFL-QKSCFGQVSA-N	NA	NA	ICWGMOFDULMCFL-QKSCFGQVSA-N	Organic compounds	Lipids and lipid-like molecules	Sphingolipids	Ceramides	Long-chain ceramides	This compound belongs to the class of organic compounds known as long-chain ceramides. These are ceramides bearing a long chain fatty acid.
C507	7.77E-05	689.8014286	HMDB38140__2	2	1299.208798	1	C9H14	LSIXBBPOJBJQHN-UHFFFAOYNA-N	NA	NA	NA	NA	NA	NA	NA	NA	NA
C485	7.93E-05	605.2094286	DB08868	2	769.5043797	1	C19H33NO2	KKGQTZUTZRNORY-UHFFFAOYSA-O	NA	NA	KKGQTZUTZRNORY-UHFFFAOYSA-O	Organic compounds	Organic nitrogen compounds	Organonitrogen compounds	Amines	Aralkylamines	This compound belongs to the class of organic compounds known as aralkylamines. These are alkylamines in which the alkyl group is substituted at one carbon atom by an aromatic hydrocarbyl group.
C1360	7.97E-05	662.252	C8H2N6O18P4S7	3	11681.76224	1	C8H2N6O18P4S7	NA	NA	NA	NA	NA	NA	NA	NA	NA	NA
C184	8.00E-05	687.8453077	HMDB08443__1	2	35680.64298	1	C48H80NO8P	LZLVZIFMYXDKCN-QJWFYWCHSA-N	NA	NA	LZLVZIFMYXDKCN-QJWFYWCHSA-N	Organic compounds	Lipids and lipid-like molecules	Glycerophospholipids	Glycerophosphocholines	Phosphatidylcholines	This compound belongs to the class of organic compounds known as phosphatidylcholines. These are glycerophosphocholines in which the two free -OH are attached to one fatty acid each through an ester linkage.
C689	8.35E-05	843.317	C00000015__1	2	1346.856607	1	C20H26O4	MXCOJKLBLFWFNI-TWMHKVBFNA-N	NA	NA	NA	NA	NA	NA	NA	NA	NA
C87	8.63E-05	806.2643333	C26H74N30O4	3	4724.067283	1	C26H74N30O4	NA	NA	NA	NA	NA	NA	NA	NA	NA	NA
C158	8.80E-05	748.0842857	HMDB13414	2	186659.7276	1	C44H88NO7P	NEMVGIRAGVGOLH-RPBJOJELSA-N	NA	NA	NEMVGIRAGVGOLH-RPBJOJELSA-N	Organic compounds	Lipids and lipid-like molecules	Glycerophospholipids	Glycerophosphocholines	1-alkyl,2-acylglycero-3-phosphocholines	This compound belongs to the class of organic compounds known as 1-alkyl,2-acylglycero-3-phosphocholines. These are glycerophosphocholines that carry exactly one acyl chain attached to the glycerol moiety through an ester linkage at the O2-position, and one alkyl chain attached through an ether linkage at the O1-position.
C170	8.80E-05	848.5406923	CHEBI:67586	2	1910.654614	1	C35H56O8	BFCFMIFGAHEHCB-JWGZYGNANA-N	NA	NA	NA	NA	NA	NA	NA	NA	NA
C292	8.80E-05	616.7588	C30H72N12O2	3	1137.171546	1	C30H72N12O2	NA	NA	NA	NA	NA	NA	NA	NA	NA	NA
C1282	8.89E-05	808.8565	C62H109N11O12	3	808.7223891	1	C62H109N11O12	NA	NA	NA	NA	NA	NA	NA	NA	NA	NA
C1113	9.39E-05	643.0843333	C29H71N19O7	3	13697.16004	1	C29H71N19O7	NA	NA	NA	NA	NA	NA	NA	NA	NA	NA
C201	9.44E-05	782.5799167	C37H82N5O3P	3	3917.083937	1	C37H82N5O3P	NA	NA	NA	NA	NA	NA	NA	NA	NA	NA
C264	0.000102292	457.1314545	C22H47NO2	3	36854.91114	1	C22H47NO2	NA	NA	NA	NA	NA	NA	NA	NA	NA	NA
C494	0.000102714	655.0657143	peptide 33	3	593.4663888	2	C14H41N25O34P2S4	NA	NA	NA	NA	Organic acids and derivatives	NA	Organic compounds	Oligopeptides	Amino acids, peptides, and analogues	Carboxylic acids and derivatives
C536	0.000102714	17.37857143	DB04788	2	731.5435938	1	C11H17N2O11PS	UVAAUIDYGIWLMB-HGNFPZBQSA-N	NA	NA	UVAAUIDYGIWLMB-HGNFPZBQSA-N	Organic compounds	Organic acids and derivatives	Carboxylic acids and derivatives	Amino acids, peptides, and analogues	Delta amino acids and derivatives	This compound belongs to the class of organic compounds known as delta amino acids and derivatives. These are compounds containing a carboxylic acid group and an amino group at the C5 carbon atom.
C212	0.000102808	659.4043333	HMDB07916	2	10584.30852	1	C42H74NO8P	QVSPZSNXLLWRIJ-UFHOOPDGSA-N	NA	NA	QVSPZSNXLLWRIJ-UFHOOPDGSA-N	Organic compounds	Lipids and lipid-like molecules	Glycerophospholipids	Glycerophosphocholines	Phosphatidylcholines	This compound belongs to the class of organic compounds known as phosphatidylcholines. These are glycerophosphocholines in which the two free -OH are attached to one fatty acid each through an ester linkage.
C1250	0.000104083	268.376	C00030126	2	1254.787001	1	C24H44N2	NLOJUKSOUNWUSW-KYGYNFIPNA-N	NA	NA	NA	NA	NA	NA	NA	NA	NA
C84	0.000104123	724.1055789	UNPD157034	2	555.5256568	1	C39H56N2O7	DFNQUEFMFPLIEF-UEAFSNFRNA-N	NA	NA	NA	NA	NA	NA	NA	NA	NA
C486	0.000110989	606.0221429	C35H74N5O2P	3	763.3122334	1	C35H74N5O2P	NA	NA	NA	NA	NA	NA	NA	NA	NA	NA
C19	0.00011268	649.3985946	C00000929__1	2	21492.06763	1	C40H52O3	OOUTWVMJGMVRQF-ROKXECAJNA-N	NA	NA	NA	NA	NA	NA	NA	NA	NA
C315	0.00011268	14.7405	C6H14N9O4PS6	3	1174.704242	1	C6H14N9O4PS6	NA	NA	NA	NA	NA	NA	NA	NA	NA	NA
C844	0.000113837	850.2965	HMDB50237	2	1049.254312	1	C61H96O6	KGUZSTABAOKSII-MWKYXWBYSA-N	NA	NA	KGUZSTABAOKSII-MWKYXWBYSA-N	Organic compounds	Lipids and lipid-like molecules	Glycerolipids	Triradylcglycerols	Triacylglycerols	This compound belongs to the class of organic compounds known as triacylglycerols. These are glycerides consisting of three fatty acid chains covalently bonded to a glycerol molecule through ester linkages.
C961	0.000113837	753.743	Cer(d15:1/22:0)	2	3513.058243	1	C37H73NO3	ZZNBYSFYKZPNOI-NFRCHJECNA-N	NA	NA	NA	NA	NA	NA	NA	NA	NA
C1144	0.000113837	692.7183333	HMDB08936	2	6282.55239	1	C41H76NO8P	LMWFNZUKABEGHS-CISNCOODSA-N	NA	NA	LMWFNZUKABEGHS-CISNCOODSA-N	Organic compounds	Lipids and lipid-like molecules	Glycerophospholipids	Glycerophosphoethanolamines	Phosphatidylethanolamines	This compound belongs to the class of organic compounds known as phosphatidylethanolamines. These are glycerophosphoetahnolamines in which two fatty acids are bonded to the glycerol moiety through ester linkages.
C1182	0.000113837	477.431	CHEBI:77354	2	444.2286985	1	C25H43NO8	HYJMTIGQCJGKFQ-HFMMLJAPNA-O	NA	NA	NA	NA	NA	NA	NA	NA	NA
C734	0.000113927	652.5082	HMDB04970	2	6369.182066	1	C42H79NO8	MVGFIPNJBNBHNC-SOHSISBGNA-N	NA	NA	NA	NA	NA	NA	NA	NA	NA
C762	0.000116314	690.0926	C32H83N6O4PS2	3	622.8356031	1	C32H83N6O4PS2	NA	NA	NA	NA	NA	NA	NA	NA	NA	NA
C874	0.00011827	603.39075	C29H63N11O3	3	1610.03385	1	C29H63N11O3	NA	NA	NA	NA	NA	NA	NA	NA	NA	NA
C1381	0.00011827	727.046	HMDB08521	2	12113.21438	1	C44H78NO7P	RPGDUWQZQBHLNS-XRTCNQNWNA-N	NA	NA	NA	NA	NA	NA	NA	NA	NA
C558	0.000119611	770.2585	Cer(d16:2(4E,6E)/24:0)	2	1122.447619	1	C40H77NO3	ZYACUODQFDXZJK-DHOCNNRRNA-N	NA	NA	NA	NA	NA	NA	NA	NA	NA
C508	0.0001211	692.1307143	C00049030	2	5646.093895	1	C52H80O11	CQAGSPJZGPVEHB-JHQFQQHANA-N	NA	NA	NA	NA	NA	NA	NA	NA	NA
C144	0.000121451	820.1802143	C22H77N28O7P	3	5813.166124	1	C22H77N28O7P	NA	NA	NA	NA	NA	NA	NA	NA	NA	NA
C258	0.000121451	692.5357273	HMDB40284__2	2	903.6992903	1	C13H16	RTUMCNDCAVLXEP-UHFFFAOYSA-N	NA	NA	RTUMCNDCAVLXEP-UHFFFAOYSA-N	Organic compounds	Benzenoids	Naphthalenes	NA	Naphthalenes	This compound belongs to the class of organic compounds known as naphthalenes. These are compounds containing a naphthalene moiety, which consists of two fused benzene rings.
C320	0.000121451	1011.105111	1-(8-[3]-ladderane-octanoyl)-2-(8-[3]-ladderane-octanyl)-sn-glycerophosphocholine	2	6543.016847	1	C48H82NO7P	JMNFRLGGMQMERG-HWWAILATNA-N	NA	NA	NA	NA	NA	NA	NA	NA	NA
C594	0.000121451	637.5136667	UNPD130118	2	255.4020565	1	C18H32O	RSWYJAMVUDLFEQ-PKWGUFCMNA-N	NA	NA	NA	NA	NA	NA	NA	NA	NA
C590	0.000123563	632.1078333	UNPD29201	2	5055.444295	1	C36H68N2O7	FYYPBKAUUIEWNN-ZBSZVIOYNA-N	NA	NA	NA	NA	NA	NA	NA	NA	NA
C903	0.00012381	681.3145	C11H5N4O14P5S8	3	38344.34109	1	C11H5N4O14P5S8	NA	NA	NA	NA	NA	NA	NA	NA	NA	NA
C146	0.00012393	654.53	C34H65NO2	3	75583.05158	1	C34H65NO2	NA	NA	NA	NA	NA	NA	NA	NA	NA	NA
C907	0.000127129	667.513	C00000929__4	2	11160.74532	1	C40H52O3	OOUTWVMJGMVRQF-ROKXECAJNA-N	NA	NA	NA	NA	NA	NA	NA	NA	NA
C370	0.000133003	510.5084444	HMDB11493	2	11948.87284	1	C27H48NO7P	VLFJNHPNIOTOOA-YMIVKDKMSA-N	NA	NA	VLFJNHPNIOTOOA-YMIVKDKMSA-N	Organic compounds	Lipids and lipid-like molecules	Glycerophospholipids	Glycerophosphoethanolamines	2-acyl-sn-glycero-3-phosphoethanolamines	This compound belongs to the class of organic compounds known as 2-acyl-sn-glycero-3-phosphoethanolamines. These are glycerophoethanolamines in which the glycerol is esterified with a fatty acid at O-2 position, and linked at position 3 to a phosphoethanolamine.
C823	0.000133605	780.01875	HMDB11216	2	27184.05142	1	C44H86NO7P	WXILBCFZIXHZIG-KOUVQCMKSA-N	NA	NA	WXILBCFZIXHZIG-KOUVQCMKSA-N	Organic compounds	Lipids and lipid-like molecules	Glycerophospholipids	Glycerophosphocholines	1-(1Z-alkenyl),2-acyl-glycerophosphocholines	This compound belongs to the class of organic compounds known as 1-(1z-alkenyl),2-acyl-glycerophosphocholines. These are glycerophosphocholines that carry exactly one acyl chain attached to the glycerol moiety through an ester linkage at the O2-position, and one 1Z-alkenyl chain attached through an ether linkage at the O1-position.
C89	0.000137682	641.8095	HMDB02204__1	2	8242.434317	1	C40H52O4	MQZIGYBFDRPAKN-IDLFNPRFNA-N	NA	NA	NA	NA	NA	NA	NA	NA	NA
C831	0.000141183	797.76375	1-(8-[3]-ladderane-octanoyl-2-(8-[3]-ladderane-octanyl)-sn-glycerol	2	11641.40902	1	C43H70O4	VTPPEKJIOCUENB-GIKLQGNPNA-N	NA	NA	NA	NA	NA	NA	NA	NA	NA
C1330	0.000145422	623.2365	C35H73N7S	3	524.5343239	1	C35H73N7S	NA	NA	NA	NA	NA	NA	NA	NA	NA	NA
C860	0.000146406	886.059	C12H33N9O28P6S5	3	455.7187593	1	C12H33N9O28P6S5	NA	NA	NA	NA	NA	NA	NA	NA	NA	NA
C1123	0.000147444	675.725	chamazulene	2	1098.895997	1	C14H16	GXGJIOMUZAGVEH-UHFFFAOYSA-N	NA	NA	GXGJIOMUZAGVEH-UHFFFAOYSA-N	Organic compounds	Lipids and lipid-like molecules	Prenol lipids	Sesquiterpenoids	Guaianes	This compound belongs to the class of organic compounds known as guaianes. These are sesquiterpenoids with a structure based on the guaiane skeleton. Guaiane is a bicyclic compound consisting of a decahydroazulene moiety, substituted with two methyl groups and a 1-methylethyl group at the 1-, 4-, and 7-position, respectively.
C912	0.00014782	708.848	C35H63NO2	3	3075.340116	1	C35H63NO2	NA	NA	NA	NA	NA	NA	NA	NA	NA	NA
C686	0.000149982	801.1932	UNPD201646	2	4278.130559	1	C60H84O6	AZNVUGIFIMSMID-TWEXNIOWNA-N	NA	NA	NA	NA	NA	NA	NA	NA	NA
C1122	0.000152357	673.9833333	UNPD54493	2	1180.76132	1	C13H22O5	BKDXXHLHAULTJV-FVBWYZRANA-N	NA	NA	NA	NA	NA	NA	NA	NA	NA
C795	0.000152966	19.622	CHEBI:27964	2	564.1732232	1	C10H17N3O10P2	SHFOWZBOBJJZAP-XLPZGREQSA-N	NA	NA	SHFOWZBOBJJZAP-XLPZGREQSA-N	Organic compounds	Organic oxygen compounds	Organic oxoanionic compounds	Organic pyrophosphates	Organic pyrophosphates	This compound belongs to the class of organic compounds known as organic pyrophosphates. These are organic compounds containing the pyrophosphate oxoanion, with the structure OP([O-])(=O)OP(O)([O-])=O.
C619	0.000153551	689.2175	abietatriene	2	1922.63457	1	C20H30	QUUCYKKMFLJLFS-HOFUVJEBNA-N	NA	NA	NA	NA	NA	NA	NA	NA	NA
C1192	0.000155727	526.9703333	C18H52N13O3PS	3	1603.076091	1	C18H52N13O3PS	NA	NA	NA	NA	NA	NA	NA	NA	NA	NA
C238	0.000156758	816.5966364	UNPD91708	2	10629.11102	1	C47H84N6O7	CFKOOXUJXPFYCC-VRONELPINA-N	NA	NA	NA	NA	NA	NA	NA	NA	NA
C439	0.000156758	437.99125	HMDB29863	2	385.5469229	1	C26H42O	BKWBRNDZAJHCMT-SREVYHEPNA-N	NA	NA	NA	NA	NA	NA	NA	NA	NA
C1119	0.000168345	669.421	C16H57N32O30P5S7	3	1474.115358	1	C16H57N32O30P5S7	NA	NA	NA	NA	NA	NA	NA	NA	NA	NA
C26	0.000170439	670.2566129	C00018790__1	2	1845.762522	1	C35H58O10	YMIXNQVKVPYZHL-WRZAJCFXNA-N	NA	NA	NA	NA	NA	NA	NA	NA	NA
C966	0.000173311	425.1	C22H47NO3__1	3	326.0101725	1	C22H47NO3	NA	NA	NA	NA	NA	NA	NA	NA	NA	NA
C947	0.000179211	763.08975	C9H8N16O20P2S5	3	728.6908373	1	C9H8N16O20P2S5	NA	NA	NA	NA	NA	NA	NA	NA	NA	NA
C20	0.000183632	744.4668333	HMDB00829	2	10747.24579	1	C36H71NO3	VODZWWMEJITOND-UHFFFAOYNA-N	NA	NA	NA	NA	NA	NA	NA	NA	NA
C717	0.000183805	602.6176	C40H79N3O3	3	821.2673353	1	C40H79N3O3	NA	NA	NA	NA	NA	NA	NA	NA	NA	NA
C618	0.000193582	689.735	C31H74N11O4P	3	1383.065893	1	C31H74N11O4P	NA	NA	NA	NA	NA	NA	NA	NA	NA	NA
C1020	0.000193935	387.9016667	Phytosphingosine M+H	2	869.1498578	1	C18H39NO3	AERBNCYCJBRYDG-UHFFFAOYNA-N	NA	NA	NA	NA	NA	NA	NA	NA	NA
C66	0.000198061	16.18290476	UNPD857	2	769.0373978	1	C14H16N2O7S	KSTHTLRRLTVOQR-RKRUEEIYNA-N	NA	NA	NA	NA	NA	NA	NA	NA	NA
C307	0.000201161	723.8151	(1,2,3-trimethyl-2-cyclopropen-1-yl)benzene	2	360.7096575	1	C12H14	OHNHLTBFDBOYSK-UHFFFAOYSA-N	NA	NA	OHNHLTBFDBOYSK-UHFFFAOYSA-N	Organic compounds	Benzenoids	Benzene and substituted derivatives	NA	Benzene and substituted derivatives	This compound belongs to the class of organic compounds known as benzene and substituted derivatives. These are aromatic compounds containing one monocyclic ring system consisting of benzene.
C909	0.000205079	663.56075	HMDB02204__3	2	21507.54144	1	C40H52O4	MQZIGYBFDRPAKN-IDLFNPRFNA-N	NA	NA	NA	NA	NA	NA	NA	NA	NA
C1181	0.000205508	494.8956667	HMDB11485	2	1997.662254	1	C25H46NO7P	FJDVENKXPUIXRG-WMTBOZPISA-N	NA	NA	FJDVENKXPUIXRG-WMTBOZPISA-N	Organic compounds	Lipids and lipid-like molecules	Glycerophospholipids	Glycerophosphoethanolamines	2-acyl-sn-glycero-3-phosphoethanolamines	This compound belongs to the class of organic compounds known as 2-acyl-sn-glycero-3-phosphoethanolamines. These are glycerophoethanolamines in which the glycerol is esterified with a fatty acid at O-2 position, and linked at position 3 to a phosphoethanolamine.
C48	0.000205789	693.434875	peptide 6	3	722.0114992	2	C34H55NO9	NA	NA	NA	NA	Oligopeptides	Amino acids, peptides, and analogues	Carboxylic acids and derivatives	Organic acids and derivatives	NA	Organic compounds
C950	0.000206512	738.25025	C00045956	2	590.2735433	1	C38H62O10	VAULMUOCCMYLIA-BMLYGKRDNA-N	NA	NA	NA	NA	NA	NA	NA	NA	NA
C559	0.000214488	769.5941667	HMDB07292	2	1113.889485	1	C43H70O5	FHFMOLLRJAPEPA-JIMQXTMWSA-N	NA	NA	FHFMOLLRJAPEPA-JIMQXTMWSA-N	Organic compounds	Lipids and lipid-like molecules	Glycerolipids	Diradylglycerols	1,2-diacylglycerols	This compound belongs to the class of organic compounds known as 1,2-diacylglycerols. These are diacylglycerols containing a glycerol acylated at positions 1 and 2.
C2	0.000215655	676.7512673	UNPD141693__1	2	4753.289588	1	C42H54O4	BMUXIZRXKLVBBN-MQHHHOMYSA-N	NA	NA	BMUXIZRXKLVBBN-MQHHHOMYSA-N	Organic compounds	Lipids and lipid-like molecules	Prenol lipids	Triterpenoids	Triterpenoids	This compound belongs to the class of organic compounds known as triterpenoids. These are terpene molecules containing six isoprene units.
C683	0.000215655	772.1584	C100H166O7P2	3	27270.07967	1	C100H166O7P2	NA	NA	NA	NA	NA	NA	NA	NA	NA	NA
C34	0.000217964	18.39625926	etallobarbital	2	4264.037302	1	C9H12N2O3	QPADNTZLUBYNEN-UHFFFAOYSA-N	NA	NA	QPADNTZLUBYNEN-UHFFFAOYSA-N	Organic compounds	Organoheterocyclic compounds	Diazines	Pyrimidines and pyrimidine derivatives	Barbituric acid derivatives	This compound belongs to the class of organic compounds known as barbituric acid derivatives. These are compounds containing a perhydropyrimidine ring substituted at C-2, -4 and -6 by oxo groups.
C1434	0.000220477	533.1495	C00030561	2	1284.949935	1	C25H34O4	CEXRBBOQMPVHFE-JMHSYGHLNA-N	NA	NA	NA	NA	NA	NA	NA	NA	NA
C659	0.000223629	44.73183333	CHEBI:29637__1	2	4815.267204	1	C8H13NO4	FIXDIFPJOFIIEC-ZBHICJROSA-N	NA	NA	FIXDIFPJOFIIEC-ZBHICJROSA-N	Organic compounds	Organic acids and derivatives	Carboxylic acids and derivatives	Amino acids, peptides, and analogues	N-acyl-alpha amino acids and derivatives	This compound belongs to the class of organic compounds known as n-acyl-alpha amino acids and derivatives. These are compounds containing an alpha amino acid (or a derivative thereof) which bears an acyl group at its terminal nitrogen atom.
C908	0.00022539	667.358	HMDB01926	2	803.0724658	1	C20H24O2	BFPYWIDHMRZLRN-RHKZOZTBNA-N	NA	NA	NA	NA	NA	NA	NA	NA	NA
C1358	0.000237356	668.874	C00024128	2	774.6538007	1	C35H54O8	CVBALRXHSITZGC-WEMRRWJJNA-N	NA	NA	NA	NA	NA	NA	NA	NA	NA
C921	0.000249251	678.85275	HMDB11375	2	15161.42887	1	C41H80NO7P	XVYPOHCSLJZFED-QZEVRULJSA-N	NA	NA	XVYPOHCSLJZFED-QZEVRULJSA-N	Organic compounds	Lipids and lipid-like molecules	Glycerophospholipids	Glycerophosphoethanolamines	1-(1Z-alkenyl),2-acylglycerophosphoethanolamines	This compound belongs to the class of organic compounds known as 1-(1z-alkenyl),2-acylglycerophosphoethanolamines. These are glycerophosphoethanolamines that carry exactly one acyl chain attached to the glycerol moiety through an ester linkage at the O2-position, and one 1Z-alkenyl chain attached through an ether linkage at the O1-position.
C1237	0.00025386	358.263	CHEBI:73882	2	1337.644176	1	C14H31NO	WMUMHAZHWIUBPN-UONOGXRCSA-N	NA	NA	WMUMHAZHWIUBPN-UONOGXRCSA-N	Organic compounds	Organic nitrogen compounds	Organonitrogen compounds	Amines	1,2-aminoalcohols	This compound belongs to the class of organic compounds known as 1,2-aminoalcohols. These are organic compounds containing an alkyl chain with an amine group bound to the C1 atom and an alcohol group bound to the C2 atom.
C589	0.000254406	634.813	UNPD53967	2	79054.4685	1	C45H66O4	OXRKPIKPMUZOBY-GVLRHERUNA-N	NA	NA	NA	NA	NA	NA	NA	NA	NA
C837	0.000257216	813.66125	C13H41N17O21	3	597.4668229	1	C13H41N17O21	NA	NA	NA	NA	NA	NA	NA	NA	NA	NA
C499	0.000270573	708.6627143	HMDB09069__2	2	7349.955765	1	C43H76NO8P	PECSWFQRRFRZPW-BHPGJWMBSA-N	NA	NA	PECSWFQRRFRZPW-BHPGJWMBSA-N	Organic compounds	Lipids and lipid-like molecules	Glycerophospholipids	Glycerophosphoethanolamines	Phosphatidylethanolamines	This compound belongs to the class of organic compounds known as phosphatidylethanolamines. These are glycerophosphoetahnolamines in which two fatty acids are bonded to the glycerol moiety through ester linkages.
C294	0.000271349	656.2668	C23H77N25O5S	3	129012.9486	1	C23H77N25O5S	NA	NA	NA	NA	NA	NA	NA	NA	NA	NA
C45	0.000272007	802.8615833	C27H81N18O6PS	3	5654.324445	1	C27H81N18O6PS	NA	NA	NA	NA	NA	NA	NA	NA	NA	NA
C343	0.00027854	653.812	HMDB07973__2	2	9318.170776	1	C42H80NO8P	JLPULHDHAOZNQI-ZTIMHPMXSA-N	NA	NA	JLPULHDHAOZNQI-ZTIMHPMXSA-N	Organic compounds	Lipids and lipid-like molecules	Glycerophospholipids	Glycerophosphocholines	Phosphatidylcholines	This compound belongs to the class of organic compounds known as phosphatidylcholines. These are glycerophosphocholines in which the two free -OH are attached to one fatty acid each through an ester linkage.
C581	0.00027989	579.5503333	C31H77N5O2S2	3	315.2960745	1	C31H77N5O2S2	NA	NA	NA	NA	NA	NA	NA	NA	NA	NA
C877	0.000282125	618.46925	CHEBI:73885	2	643.6327414	1	C34H69N2O6P	YOKFAHUWCRJFNC-DMVJVELGSA-N	NA	NA	YOKFAHUWCRJFNC-DMVJVELGSA-N	Organic compounds	Organic acids and derivatives	Organic phosphoric acids and derivatives	Phosphate esters	Phosphoethanolamines	This compound belongs to the class of organic compounds known as phosphoethanolamines. These are compounds containing a phosphate linked to the second carbon of an ethanolamine.
C167	0.000283772	778.5019231	PG(P-16:0/15:1(9Z))	2	10026.2801	1	C37H71O9P	SQWCOSHISYGGTQ-OYMWCSGTNA-N	NA	NA	NA	NA	NA	NA	NA	NA	NA
C253	0.000283772	707.503	HMDB11352	2	16001.4505	1	C41H74NO7P	UUYSKERSKRMYME-MAIXUNBTSA-N	NA	NA	UUYSKERSKRMYME-MAIXUNBTSA-N	Organic compounds	Lipids and lipid-like molecules	Glycerophospholipids	Glycerophosphoethanolamines	1-(1Z-alkenyl),2-acylglycerophosphoethanolamines	This compound belongs to the class of organic compounds known as 1-(1z-alkenyl),2-acylglycerophosphoethanolamines. These are glycerophosphoethanolamines that carry exactly one acyl chain attached to the glycerol moiety through an ester linkage at the O2-position, and one 1Z-alkenyl chain attached through an ether linkage at the O1-position.
C662	0.000287982	57.20733333	C00003402__1	2	902.2796545	1	C18H20O3	IFYWTLQMNWNCFH-UKOAVKJFNA-N	NA	NA	NA	NA	NA	NA	NA	NA	NA
C216	0.000295721	694.4641667	C17H60N29O37P7S2	3	6226.404556	1	C17H60N29O37P7S2	NA	NA	NA	NA	NA	NA	NA	NA	NA	NA
C1266	0.000312999	766.2145	C33H71N3O3	3	404.8439261	1	C33H71N3O3	NA	NA	NA	NA	NA	NA	NA	NA	NA	NA
C311	0.000316939	741.7612	C21H16N2O2S17	3	17658.34246	1	C21H16N2O2S17	NA	NA	NA	NA	NA	NA	NA	NA	NA	NA
C280	0.000318823	825.7778	C24H82N26O3S2	3	9105.276123	1	C24H82N26O3S2	NA	NA	NA	NA	NA	NA	NA	NA	NA	NA
C824	0.000318823	782.6195	UNPD180887	2	2069.600334	1	C41H83NO4	INVRYGQOVHOMJU-CUVPNIRJSA-N	NA	NA	INVRYGQOVHOMJU-CUVPNIRJSA-N	Organic compounds	Lipids and lipid-like molecules	Sphingolipids	Ceramides	Long-chain ceramides	This compound belongs to the class of organic compounds known as long-chain ceramides. These are ceramides bearing a long chain fatty acid.
C426	0.000320149	702.067375	HMDB08123__2	2	19013.2673	1	C48H82NO8P	FPEVDFOXMCHLKL-KFDYCXSYSA-N	NA	NA	FPEVDFOXMCHLKL-KFDYCXSYSA-N	Organic compounds	Lipids and lipid-like molecules	Glycerophospholipids	Glycerophosphocholines	Phosphatidylcholines	This compound belongs to the class of organic compounds known as phosphatidylcholines. These are glycerophosphocholines in which the two free -OH are attached to one fatty acid each through an ester linkage.
C418	0.000327892	676.7185	C20H52N5O17P7S13	3	349.939883	1	C20H52N5O17P7S13	NA	NA	NA	NA	NA	NA	NA	NA	NA	NA
C13	0.00033527	693.6693659	C00045229__1	2	907.8572767	1	C37H60O11	YQNQASYWIZZFMG-YPKQBCLPNA-N	NA	NA	NA	NA	NA	NA	NA	NA	NA
C205	0.000340986	844.4483333	C25H70N34O	3	8848.476551	1	C25H70N34O	NA	NA	NA	NA	NA	NA	NA	NA	NA	NA
C151	0.000351977	696.9637143	HMDB07991__1	2	1513011.451	1	C46H80NO8P	IESVDEZGAHUQJU-ZLBXKVHBSA-N	NA	NA	IESVDEZGAHUQJU-ZLBXKVHBSA-N	Organic compounds	Lipids and lipid-like molecules	Glycerophospholipids	Glycerophosphocholines	Phosphatidylcholines	This compound belongs to the class of organic compounds known as phosphatidylcholines. These are glycerophosphocholines in which the two free -OH are attached to one fatty acid each through an ester linkage.
C978	0.000351977	480.1765	C00033678	2	218.6613491	1	C23H43NO3	WFDZAQUSOQZZAS-FOCLMDBBNA-N	NA	NA	NA	NA	NA	NA	NA	NA	NA
C1177	0.000351977	460.187	C24H51NO3	3	328.0403184	1	C24H51NO3	NA	NA	NA	NA	NA	NA	NA	NA	NA	NA
C135	0.000352265	498.2276667	CHEBI:31231	2	1723.392344	1	C28H41NO3	MVVPIAAVGAWJNQ-DOFZRALJSA-N	NA	NA	MVVPIAAVGAWJNQ-DOFZRALJSA-N	Organic compounds	Benzenoids	Phenols	Benzenediols	N-acyldopamines	This compound belongs to the class of organic compounds known as n-acyldopamines. These are aromatic heterocyclic compounds containing a dopamine, in which the amine group is acylated.
C196	0.000360044	30.929	DB08192	2	1567.784361	1	C16H18N2O2S	HCUGCUQZFBURHR-STGVRZAANA-N	NA	NA	NA	NA	NA	NA	NA	NA	NA
C390	0.000386739	800.156625	C21H78N26O3S2	3	3710.142451	1	C21H78N26O3S2	NA	NA	NA	NA	NA	NA	NA	NA	NA	NA
C397	0.000387726	832.36075	C49H87O8P__1	3	18467.52372	1	C49H87O8P	NA	NA	NA	NA	NA	NA	NA	NA	NA	NA
C267	0.000389659	16.51290909	C00014015	2	631.9186687	1	C29H28O11	VAVVYQGVFZBLHB-CUDJVUAXNA-N	NA	NA	NA	NA	NA	NA	NA	NA	NA
C542	0.000402818	21.85828571	HMDB12241	2	6045.697841	1	C7H10O4	NJMGRJLQRLFQQX-HYXAFXHYSA-N	NA	NA	NJMGRJLQRLFQQX-HYXAFXHYSA-N	Organic compounds	Lipids and lipid-like molecules	Fatty Acyls	Fatty acids and conjugates	Methyl-branched fatty acids	This compound belongs to the class of organic compounds known as methyl-branched fatty acids. These are fatty acids with an acyl chain that has a methyl branch. Usually, they are saturated and contain only one or more methyl group. However, branches other than methyl may be present.
C1040	0.000402818	782.72	UNPD205514__3	2	2204.482996	1	C41H70O4	MJYQBVQGXNMYSG-UHFFFAOYSA-N	NA	NA	MJYQBVQGXNMYSG-UHFFFAOYSA-N	Organic compounds	Organoheterocyclic compounds	Benzopyrans	1-benzopyrans	Chromones	This compound belongs to the class of organic compounds known as chromones. These are compounds containing a benzopyran-4-one moiety.
C761	0.00041501	686.881	C00037030__2	2	1075.505093	1	C35H58O10	IPWUXBATRUGPLD-JDETWPQTNA-N	NA	NA	NA	NA	NA	NA	NA	NA	NA
C1393	0.00042817	725.1105	C17H42N31O42P3S	3	1631.889365	1	C17H42N31O42P3S	NA	NA	NA	NA	NA	NA	NA	NA	NA	NA
C1	0.000431738	724.304744	C37H60O10	3	3640.310055	1	C37H60O10	NA	NA	NA	NA	NA	NA	NA	NA	NA	NA
C829	0.000431738	787.80825	HMDB07439	2	2609.248667	1	C45H74O5	PHEAPUPNQBRDGI-ZUOQLFCRSA-N	NA	NA	PHEAPUPNQBRDGI-ZUOQLFCRSA-N	Organic compounds	Lipids and lipid-like molecules	Glycerolipids	Diradylglycerols	1,2-diacylglycerols	This compound belongs to the class of organic compounds known as 1,2-diacylglycerols. These are diacylglycerols containing a glycerol acylated at positions 1 and 2.
C1441	0.000431738	563.178	Cer(d16:2(4E,6E)/18:1(9Z)(2OH))	2	468.0536456	1	C34H63NO4	BKBFJMDDLDZGGL-SHUIAEBENA-N	NA	NA	NA	NA	NA	NA	NA	NA	NA
C222	0.000441253	723.1711667	HMDB11342	2	6405.138414	1	C39H76NO7P	ZVVYJAAMWXATNY-PRWZWGSOSA-N	NA	NA	ZVVYJAAMWXATNY-PRWZWGSOSA-N	Organic compounds	Lipids and lipid-like molecules	Glycerophospholipids	Glycerophosphoethanolamines	1-(1Z-alkenyl),2-acylglycerophosphoethanolamines	This compound belongs to the class of organic compounds known as 1-(1z-alkenyl),2-acylglycerophosphoethanolamines. These are glycerophosphoethanolamines that carry exactly one acyl chain attached to the glycerol moiety through an ester linkage at the O2-position, and one 1Z-alkenyl chain attached through an ether linkage at the O1-position.
C1380	0.00044444	725.844	PC(O-16:0/17:0)	2	17164.13651	1	C41H84NO7P	XICKKYKPOSFLFP-LYBYQZSXNA-N	NA	NA	NA	NA	NA	NA	NA	NA	NA
C47	0.000444763	654.5886667	UNPD199418__1	2	195179.4374	1	C36H73N2O5P	LGELCIQGWFLHHI-LWOZBADPNA-N	NA	NA	NA	NA	NA	NA	NA	NA	NA
C134	0.000447889	746.5498	HMDB11391	2	113858.5834	1	C45H82NO7P	TVTRPEJBOGUHBJ-IKHSQHJKSA-N	NA	NA	TVTRPEJBOGUHBJ-IKHSQHJKSA-N	Organic compounds	Lipids and lipid-like molecules	Glycerophospholipids	Glycerophosphoethanolamines	1-(1Z-alkenyl),2-acylglycerophosphoethanolamines	This compound belongs to the class of organic compounds known as 1-(1z-alkenyl),2-acylglycerophosphoethanolamines. These are glycerophosphoethanolamines that carry exactly one acyl chain attached to the glycerol moiety through an ester linkage at the O2-position, and one 1Z-alkenyl chain attached through an ether linkage at the O1-position.
C165	0.000490966	1014.37	C10H4N2O6P2S2	3	2454.212527	1	C10H4N2O6P2S2	NA	NA	NA	NA	NA	NA	NA	NA	NA	NA
C450	0.000500853	39.628375	C4H2OS	3	588.1205814	1	C4H2OS	NA	NA	NA	NA	NA	NA	NA	NA	NA	NA
C709	0.000500853	894.8502	C10H29N19O19P4S8	3	856.4022093	1	C10H29N19O19P4S8	NA	NA	NA	NA	NA	NA	NA	NA	NA	NA
C1343	0.000512841	650.421	UNPD201615	2	2724.059343	1	C36H52O5	CUBBKDFGCLSIAB-OKVQMALCNA-N	NA	NA	NA	NA	NA	NA	NA	NA	NA
C194	0.000530178	16.52953846	4-[5-(2-methoxyphenyl)-1,2,4-oxadiazol-3-yl]benzoic acid	2	1148.9818	1	C16H12N2O4	YSEMDVLJVOLYNL-UHFFFAOYSA-N	NA	NA	YSEMDVLJVOLYNL-UHFFFAOYSA-N	Organic compounds	Organoheterocyclic compounds	Azoles	Oxadiazoles	Phenyloxadiazoles	This compound belongs to the class of organic compounds known as phenyloxadiazoles. These are polycyclic aromatic compounds containing a benzene ring linked to a 1,2,4-oxadiazole ring through a CC or CN bond.
C1022	0.000536563	362.7076667	UNPD218438	2	735.8224711	1	C18H31NO2	CNMGUUSUCOHURV-KRWDZBQOSA-N	NA	NA	CNMGUUSUCOHURV-KRWDZBQOSA-N	Organic compounds	Organoheterocyclic compounds	Pyridines and derivatives	Methylpyridines	Methylpyridines	This compound belongs to the class of organic compounds known as methylpyridines. These are organic compounds containing a pyridine ring substituted at one or more positions by a methyl group.
C169	0.000539227	798.1619231	PI(21:0/18:1(9Z))	2	2208.836022	1	C48H91O13P	CDRKRFNGTFDSRU-HTSGZZIONA-N	NA	NA	NA	NA	NA	NA	NA	NA	NA
C152	0.000555823	698.4946429	HMDB07973__1	2	188492.7269	1	C42H80NO8P	JLPULHDHAOZNQI-ZTIMHPMXSA-N	NA	NA	JLPULHDHAOZNQI-ZTIMHPMXSA-N	Organic compounds	Lipids and lipid-like molecules	Glycerophospholipids	Glycerophosphocholines	Phosphatidylcholines	This compound belongs to the class of organic compounds known as phosphatidylcholines. These are glycerophosphocholines in which the two free -OH are attached to one fatty acid each through an ester linkage.
C217	0.000556219	690.8408333	C16H63N25O37P8S2	3	8467.073277	1	C16H63N25O37P8S2	NA	NA	NA	NA	NA	NA	NA	NA	NA	NA
C563	0.000557631	819.9253333	C11H10NO21P5S7	3	7368.551013	1	C11H10NO21P5S7	NA	NA	NA	NA	NA	NA	NA	NA	NA	NA
C993	0.000567872	19.653	HMDB40048	2	526.3098329	1	C10H11NO	BCWSVRKZMCXABS-TWGQIWQCSA-N	NA	NA	BCWSVRKZMCXABS-TWGQIWQCSA-N	Organic compounds	Organoheterocyclic compounds	Heteroaromatic compounds	NA	Heteroaromatic compounds	This compound belongs to the class of organic compounds known as heteroaromatic compounds. These are compounds containing an aromatic ring where a carbon atom is linked to an hetero atom.
C97	0.000572173	17.37716667	C00031676	2	104.4229265	1	C21H30O14	AQIOUKAPNHMCRS-WRRZRSBWNA-N	NA	NA	NA	NA	NA	NA	NA	NA	NA
C419	0.000572173	674.84975	1-hexadecanyl-2-(8-[3]-ladderane-octanyl)-sn-glycerophosphocholine	2	39102.19586	1	C44H84NO6P	ZZTHOBKKUYXOMF-FUYGYBAHNA-N	NA	NA	NA	NA	NA	NA	NA	NA	NA
C428	0.000573317	702.915375	HMDB03334	2	435.6559371	1	C8H18N4O2	HVPFXCBJHIIJGS-LURJTMIESA-N	NA	NA	HVPFXCBJHIIJGS-LURJTMIESA-N	Organic compounds	Organic acids and derivatives	Carboxylic acids and derivatives	Amino acids, peptides, and analogues	Arginine and derivatives	This compound belongs to the class of organic compounds known as arginine and derivatives. These are compounds containing arginine or a derivative thereof resulting from reaction of arginine at the amino group or the carboxy group, or from the replacement of any hydrogen of glycine by a heteroatom.
C350	0.000611463	711.6107778	C29H96N15O2PS5	3	24580.11979	1	C29H96N15O2PS5	NA	NA	NA	NA	NA	NA	NA	NA	NA	NA
C1349	0.000611827	680.275	C00044614	2	1876.171989	1	C49H91NO9	VEPQVIJEMBDTHV-IQGBWGRNNA-N	NA	NA	NA	NA	NA	NA	NA	NA	NA
C514	0.000613994	729.7971429	C91H143N3O9P2	3	697.1265308	1	C91H143N3O9P2	NA	NA	NA	NA	NA	NA	NA	NA	NA	NA
C323	0.000624317	791.7678889	C40H79N7O2	3	2959.567103	1	C40H79N7O2	NA	NA	NA	NA	NA	NA	NA	NA	NA	NA
C760	0.000633611	686.8626	HMDB11387__2	2	8615.69088	1	C43H76NO7P	KCNBSSYOJRUKOM-JALPNNRCSA-N	NA	NA	KCNBSSYOJRUKOM-JALPNNRCSA-N	Organic compounds	Lipids and lipid-like molecules	Glycerophospholipids	Glycerophosphoethanolamines	1-(1Z-alkenyl),2-acylglycerophosphoethanolamines	This compound belongs to the class of organic compounds known as 1-(1z-alkenyl),2-acylglycerophosphoethanolamines. These are glycerophosphoethanolamines that carry exactly one acyl chain attached to the glycerol moiety through an ester linkage at the O2-position, and one 1Z-alkenyl chain attached through an ether linkage at the O1-position.
C901	0.000633611	674.20675	C51H82NO8P	3	5273.7317	1	C51H82NO8P	NA	NA	NA	NA	NA	NA	NA	NA	NA	NA
C1366	0.000633611	706.7005	UNPD51187__2	2	1838.298649	1	C41H75NO8	PIJBDQIAXDOOIW-ILJHXPLUNA-N	NA	NA	NA	NA	NA	NA	NA	NA	NA
C490	0.000642483	637.3995714	C26H65N23O3	3	9760.023212	1	C26H65N23O3	NA	NA	NA	NA	NA	NA	NA	NA	NA	NA
C93	0.000642583	676.6375	peptide 17	3	457.7362075	2	C28H97N42O12P	NA	NA	NA	NA	Amino acids, peptides, and analogues	Carboxylic acids and derivatives	Organic acids and derivatives	NA	Organic compounds	Oligopeptides
C668	0.000642583	1010.7206	PS(P-18:0/20:5(5Z,8Z,11Z,14Z,17Z))	2	4115.825804	1	C44H76NO9P	PQGZBZQIYNDVHR-LEGONRQSNA-N	NA	NA	NA	NA	NA	NA	NA	NA	NA
C501	0.000644739	708.22	HMDB08137	2	57006.92355	1	C44H82NO8P	RTAZWRZKFSTMOY-NMSVECGZSA-N	NA	NA	RTAZWRZKFSTMOY-NMSVECGZSA-N	Organic compounds	Lipids and lipid-like molecules	Glycerophospholipids	Glycerophosphocholines	Phosphatidylcholines	This compound belongs to the class of organic compounds known as phosphatidylcholines. These are glycerophosphocholines in which the two free -OH are attached to one fatty acid each through an ester linkage.
C518	0.000644739	758.1532857	PE(P-18:0/19:1(9Z))	2	38000.56987	1	C42H82NO7P	UYQPANPYBMTDQO-TWGOKPRXNA-N	NA	NA	NA	NA	NA	NA	NA	NA	NA
C1142	0.000648963	695.9863333	1-heptadecanoyl-2-[(9Z,12Z,15Z)-octadecatrienoyl]-sn-glycero-3-phosphocholine	2	15302.5784	1	C43H80NO8P	JWRXJXZFMNQZBD-CAPSFDDTSA-N	NA	NA	JWRXJXZFMNQZBD-CAPSFDDTSA-N	Organic compounds	Lipids and lipid-like molecules	Glycerophospholipids	Glycerophosphocholines	Phosphatidylcholines	This compound belongs to the class of organic compounds known as phosphatidylcholines. These are glycerophosphocholines in which the two free -OH are attached to one fatty acid each through an ester linkage.
C969	0.000652628	459.84375	UNPD25285	2	1227.303888	1	C58H78O14	PGDVMBFJGFSEIR-LCXMIBSLNA-N	NA	NA	NA	NA	NA	NA	NA	NA	NA
C3	0.000652666	703.2444884	C34H55NO6S	3	781.2604263	1	C34H55NO6S	NA	NA	NA	NA	NA	NA	NA	NA	NA	NA
C865	0.000660672	900.22975	C10H26N19O21P3S7	3	2529.785381	1	C10H26N19O21P3S7	NA	NA	NA	NA	NA	NA	NA	NA	NA	NA
C54	0.000667746	37.74708696	C00008483	2	2661.321841	1	C19H20O5	ZHZVKKUTTLMHKX-UHFFFAOYNA-N	NA	NA	NA	NA	NA	NA	NA	NA	NA
C658	0.000667746	19.944	Tetrahydrofurfuryl acetate	2	67836.51082	1	C7H12O3	AAQDYYFAFXGBFZ-UHFFFAOYNA-N	NA	NA	NA	NA	NA	NA	NA	NA	NA
C1206	0.000667746	22.41433333	HMDB60309	2	361.1262857	1	C5H9NO	VMEHOTODTPXCKT-MLHKIVSYNA-N	NA	NA	NA	NA	NA	NA	NA	NA	NA
C109	0.00068944	31.06411765	(2S,3R,4S)-3-[4-(2-cyclohexylethynyl)phenyl]-4-(hydroxymethyl)-2-azetidinecarbonitrile	2	5337.620337	1	C19H22N2O	ANDSQWRABKLSGR-PTWZPDMYNA-N	NA	NA	NA	NA	NA	NA	NA	NA	NA
C568	0.000694266	838.3516667	C27H84N20O6S2	3	5657.306442	1	C27H84N20O6S2	NA	NA	NA	NA	NA	NA	NA	NA	NA	NA
C1074	0.000694266	836.6733333	C12H41N21O21P6S8	3	810.5786163	1	C12H41N21O21P6S8	NA	NA	NA	NA	NA	NA	NA	NA	NA	NA
C64	0.000696439	703.7887143	HMDB08433	2	296809.7707	1	C46H82NO8P	PJAVLQZDHFXHPI-IHBLHBMHSA-N	NA	NA	PJAVLQZDHFXHPI-IHBLHBMHSA-N	Organic compounds	Lipids and lipid-like molecules	Glycerophospholipids	Glycerophosphocholines	Phosphatidylcholines	This compound belongs to the class of organic compounds known as phosphatidylcholines. These are glycerophosphocholines in which the two free -OH are attached to one fatty acid each through an ester linkage.
C118	0.000696439	686.82175	HMDB08748	2	8138.037183	1	C52H80NO8P	XLKQWAMTMYIQMG-SVUPRYTISA-N	NA	NA	XLKQWAMTMYIQMG-SVUPRYTISA-N	Organic compounds	Lipids and lipid-like molecules	Glycerophospholipids	Glycerophosphocholines	Phosphatidylcholines	This compound belongs to the class of organic compounds known as phosphatidylcholines. These are glycerophosphocholines in which the two free -OH are attached to one fatty acid each through an ester linkage.
C105	0.000703555	710.2792353	CHEBI:84830	2	302326.3387	1	C48H84NO8P	YZEGHVUBSYVNCN-IPNPFXGUNA-N	NA	NA	NA	NA	NA	NA	NA	NA	NA
C1280	0.000707445	808.6485	C13H50N22O18P4S11	3	317.8353729	1	C13H50N22O18P4S11	NA	NA	NA	NA	NA	NA	NA	NA	NA	NA
C357	0.000711081	732.472	PC(P-20:0/22:6(4Z,7Z,10Z,13Z,16Z,19Z))	2	18214.70217	1	C50H88NO7P	PBCGCYPCACHPOW-DRTHAJDWNA-N	NA	NA	NA	NA	NA	NA	NA	NA	NA
C348	0.000726631	667.4097778	UNPD210508	2	60484.33754	1	C37H74N2O5S	XHQJYAUMXQHXKF-PSALXKTOSA-N	NA	NA	XHQJYAUMXQHXKF-PSALXKTOSA-N	Organic compounds	Organic acids and derivatives	Organic sulfonic acids and derivatives	Organosulfonic acids and derivatives	Organosulfonic acid esters	This compound belongs to the class of organic compounds known as organosulfonic acid esters. These are esters of sulfonic acid, which have the general structure RS(=O)2OR' (R,R' = organyl, not H).
C1215	0.000742362	33.34733333	HMDB15166	2	674.5004606	1	C13H19NO4S	DBABZHXKTCFAPX-UHFFFAOYSA-N	NA	NA	DBABZHXKTCFAPX-UHFFFAOYSA-N	Organic compounds	Benzenoids	Benzene and substituted derivatives	Benzenesulfonamides	Benzenesulfonamides	This compound belongs to the class of organic compounds known as benzenesulfonamides. These are organic compounds containing a sulfonamide group that is S-linked to a benzene ring.
C736	0.000744555	652.1378	CPD-9894	2	9435.728668	1	C47H70O4	ZTGCMYPRIIAXFD-LHSBZCSKSA-N	NA	NA	ZTGCMYPRIIAXFD-LHSBZCSKSA-N	Organic compounds	Lipids and lipid-like molecules	Prenol lipids	Polyprenylphenols	Polyprenylbenzene-1,2-diols	This compound belongs to the class of organic compounds known as polyprenylbenzene-1,2-diols. These are compounds containing a polyisoprene chain attached to a catechol group.
C593	0.000747299	634.7173333	CHEBI:528918	2	1737.109744	1	C40H71NO9	WQDDUOYIJXNUHJ-HFQBNXMQNA-N	NA	NA	NA	NA	NA	NA	NA	NA	NA
C220	0.000750653	724.4384167	HMDB13628	2	498.3483882	1	C22H39NO5	XCVCLIRZZCGEMU-FPLRWIMGSA-N	NA	NA	XCVCLIRZZCGEMU-FPLRWIMGSA-N	Organic compounds	Lipids and lipid-like molecules	Fatty Acyls	Eicosanoids	Prostaglandins and related compounds	This compound belongs to the class of organic compounds known as prostaglandins and related compounds. These are unsaturated carboxylic acids consisting of a 20 carbon skeleton that also contains a five member ring, and are based upon the fatty acid arachidonic acid.
C299	0.000768225	701.7656	C00037030__1	2	1844.716987	1	C35H58O10	IPWUXBATRUGPLD-JDETWPQTNA-N	NA	NA	NA	NA	NA	NA	NA	NA	NA
C1244	0.000776113	302.9675	C12H2O23P6S7	3	61.99022612	1	C12H2O23P6S7	NA	NA	NA	NA	NA	NA	NA	NA	NA	NA
C754	0.000779539	711.6658	beta,beta-Carotene-4,4'-dione	2	1270.919438	1	C40H52O2	FDSDTBUPSURDBL-DKLMTRRASA-N	NA	NA	FDSDTBUPSURDBL-DKLMTRRASA-N	Organic compounds	Lipids and lipid-like molecules	Prenol lipids	Tetraterpenoids	Xanthophylls	This compound belongs to the class of organic compounds known as xanthophylls. These are carotenoids containing an oxygenated carotene backbone. Carotenes are characterized by the presence of two end-groups (mostly cyclohexene rings, but also cyclopentene rings or acyclic groups) linked by a long branched alkyl chain. Carotenes belonging form a subgroup of the carotenoids family. Xanthophylls ari…
C755	0.000779539	710.8546	UNPD141693__4	2	519.6588678	1	C42H54O4	BMUXIZRXKLVBBN-MQHHHOMYSA-N	NA	NA	BMUXIZRXKLVBBN-MQHHHOMYSA-N	Organic compounds	Lipids and lipid-like molecules	Prenol lipids	Triterpenoids	Triterpenoids	This compound belongs to the class of organic compounds known as triterpenoids. These are terpene molecules containing six isoprene units.
C203	0.000779654	766.4451667	N-(11Z)-icosenoylsphinganine	2	5250.01375	1	C38H75NO3	PULBITQLTXYVQX-FMECKOKGSA-N	NA	NA	PULBITQLTXYVQX-FMECKOKGSA-N	Organic compounds	Lipids and lipid-like molecules	Sphingolipids	Ceramides	Long-chain ceramides	This compound belongs to the class of organic compounds known as long-chain ceramides. These are ceramides bearing a long chain fatty acid.
C538	0.000779654	19.55157143	HMDB39464	2	7936.941568	1	C9H14O4S2	LRKSHTQJEZSHGG-WEVVVXLNSA-N	NA	NA	LRKSHTQJEZSHGG-WEVVVXLNSA-N	Organic compounds	Organic acids and derivatives	Organic sulfuric acids and derivatives	Sulfuric acid esters	Sulfuric acid diesters	This compound belongs to the class of organic compounds known as sulfuric acid diesters. These are organic compounds containing the sulfuric acid diester functional group with the generic structure ROS(OR')(=O)=O, (R,R'=organyl group).
C1187	0.000782073	498.0683333	Phenol, 4-[(3E)-3-decen-1-yl]-	2	258.8685377	1	C16H24O	RQVUFITWWLNDGP-BQYQJAHWSA-N	NA	NA	RQVUFITWWLNDGP-BQYQJAHWSA-N	Organic compounds	Benzenoids	Phenols	1-hydroxy-2-unsubstituted benzenoids	1-hydroxy-2-unsubstituted benzenoids	This compound belongs to the class of organic compounds known as 1-hydroxy-2-unsubstituted benzenoids. These are phenols that a unsubstituted at the 2-position.
C1061	0.000782646	819.963	Cer(m18:1(4E)/26:1(17Z))	2	623.0652932	1	C44H85NO2	GHGJVVBDBDHPTP-IHMNCRAINA-N	NA	NA	NA	NA	NA	NA	NA	NA	NA
C990	0.000788362	548.52175	HMDB08855	2	1035.102042	1	C33H62NO8P	NMAFIXDXWCNTFK-HFQSORNJSA-N	NA	NA	NMAFIXDXWCNTFK-HFQSORNJSA-N	Organic compounds	Lipids and lipid-like molecules	Glycerophospholipids	Glycerophosphoethanolamines	Phosphatidylethanolamines	This compound belongs to the class of organic compounds known as phosphatidylethanolamines. These are glycerophosphoetahnolamines in which two fatty acids are bonded to the glycerol moiety through ester linkages.
C427	0.000791258	703.392125	1-[[(3R,9S,10S)-16-(dimethylamino)-12-[(2R)-1-hydroxypropan-2-yl]-3,10-dimethyl-13-oxo-2,8-dioxa-12-azabicyclo[12.4.0]octadeca-1(14),15,17-trien-9-yl]methyl]-1-methyl-3-(1-naphthalenyl)urea	2	592.3805291	1	C35H48N4O5	UBYZDEGPUXBRQE-QSBZIYTGNA-N	NA	NA	NA	NA	NA	NA	NA	NA	NA
C671	0.000791258	189.5596	peptide 37	3	231.5639822	2	C15H17N3	NA	NA	NA	NA	Organic compounds	Oligopeptides	Amino acids, peptides, and analogues	Carboxylic acids and derivatives	Organic acids and derivatives	NA
C41	0.000795628	460.0058	HMDB11489__1	2	24935.23405	1	C25H42NO7P	MMHCCHGAKPRCIO-KOYQJJOGSA-N	NA	NA	MMHCCHGAKPRCIO-KOYQJJOGSA-N	Organic compounds	Lipids and lipid-like molecules	Glycerophospholipids	Glycerophosphoethanolamines	2-acyl-sn-glycero-3-phosphoethanolamines	This compound belongs to the class of organic compounds known as 2-acyl-sn-glycero-3-phosphoethanolamines. These are glycerophoethanolamines in which the glycerol is esterified with a fatty acid at O-2 position, and linked at position 3 to a phosphoethanolamine.
C1217	0.000795628	42.5	HMDB60063	2	350.1119878	1	C10H11NO2	AVORYUIJMLOMPW-UHFFFAOYSA-N	NA	NA	AVORYUIJMLOMPW-UHFFFAOYSA-N	Organic compounds	Organoheterocyclic compounds	Indoles and derivatives	NA	Indoles and derivatives	This compound belongs to the class of organic compounds known as indoles and derivatives. These are organic compounds containing an indole, which is a bicyclic ring system made up of a six-membered benzene ring fused to a five-membered nitrogen-containing pyrrole ring.
C389	0.000799449	793.545125	PI(O-20:0/17:1(9Z))__1	2	2690.011188	1	C46H89O12P	HOOHFBZUJLVRBI-NOXJSZDANA-N	NA	NA	NA	NA	NA	NA	NA	NA	NA
C366	0.000801616	748.9753333	HMDB11291	2	121384.3406	1	C48H90NO7P	GCJYMGXKZROELS-ARPDTERPNA-N	NA	NA	NA	NA	NA	NA	NA	NA	NA
C1169	0.000801616	749.8516667	C38H71NO2	3	192.0987726	1	C38H71NO2	NA	NA	NA	NA	NA	NA	NA	NA	NA	NA
C1337	0.000801616	652.102	C13H43N25O31P2S6	3	3038.08547	1	C13H43N25O31P2S6	NA	NA	NA	NA	NA	NA	NA	NA	NA	NA
C1108	0.000802186	631.519	PS(22:2(13Z,16Z)/18:3(9Z,12Z,15Z))	2	4060.728491	1	C46H80NO10P	CIKNWJDLKVXMMN-WVMRLRFISA-N	NA	NA	CIKNWJDLKVXMMN-WVMRLRFISA-N	Organic compounds	Lipids and lipid-like molecules	Glycerophospholipids	Glycerophosphoserines	Phosphatidylserines	This compound belongs to the class of organic compounds known as phosphatidylserines. These are glycerophosphoserines in which two fatty acids are bonded to the glycerol moiety through ester linkages.
C812	0.000832533	370.74625	2,4-Hexadienoic acid, (2E,4E)-__1	2	8128.871612	1	C6H8O2	WSWCOQWTEOXDQX-MQQKCMAXSA-N	NA	NA	WSWCOQWTEOXDQX-MQQKCMAXSA-N	Organic compounds	Lipids and lipid-like molecules	Fatty Acyls	Fatty acids and conjugates	Medium-chain fatty acids	This compound belongs to the class of organic compounds known as medium-chain fatty acids. These are fatty acids with an aliphatic tail that contains between 4 and 12 carbon atoms.
C597	0.000832648	646.6595	CHEBI:74967	2	4580.265993	1	C40H72NO8P	QCEOZLZDVRAOAE-PDJBGJHMSA-N	NA	NA	QCEOZLZDVRAOAE-PDJBGJHMSA-N	Organic compounds	Lipids and lipid-like molecules	Glycerophospholipids	Glycerophosphocholines	Phosphatidylcholines	This compound belongs to the class of organic compounds known as phosphatidylcholines. These are glycerophosphocholines in which the two free -OH are attached to one fatty acid each through an ester linkage.
C817	0.000887523	303.40725	C8H14N8O15P2S4	3	41.97610989	1	C8H14N8O15P2S4	NA	NA	NA	NA	NA	NA	NA	NA	NA	NA
C1080	0.000887523	852.068	HMDB48609	2	2746.71257	1	C57H94O6	JJKLAPRFAPRJOG-LTVYIXHASA-N	NA	NA	JJKLAPRFAPRJOG-LTVYIXHASA-N	Organic compounds	Lipids and lipid-like molecules	Glycerolipids	Triradylcglycerols	Triacylglycerols	This compound belongs to the class of organic compounds known as triacylglycerols. These are glycerides consisting of three fatty acid chains covalently bonded to a glycerol molecule through ester linkages.
C29	0.000889486	690.4761667	UNPD141693__2	2	1061.268517	1	C42H54O4	BMUXIZRXKLVBBN-MQHHHOMYSA-N	NA	NA	BMUXIZRXKLVBBN-MQHHHOMYSA-N	Organic compounds	Lipids and lipid-like molecules	Prenol lipids	Triterpenoids	Triterpenoids	This compound belongs to the class of organic compounds known as triterpenoids. These are terpene molecules containing six isoprene units.
C1057	0.000889486	803.8236667	C10H34N12O22P4S10	3	405.5774179	1	C10H34N12O22P4S10	NA	NA	NA	NA	NA	NA	NA	NA	NA	NA
C1435	0.000889486	523.874	C00044514	2	1881.755807	1	C23H34O3	YCNIFSHJDNZEIT-QDHZCNAENA-N	NA	NA	NA	NA	NA	NA	NA	NA	NA
C1382	0.000892713	728.273	C18H6N8O30P8S18	3	7702.630927	1	C18H6N8O30P8S18	NA	NA	NA	NA	NA	NA	NA	NA	NA	NA
C747	0.000893857	667.697	C00044803	2	1828.610886	1	C33H52O7	SHCXXWJWIBXMRR-GHGGMLRINA-N	NA	NA	NA	NA	NA	NA	NA	NA	NA
C132	0.00089838	723.4102667	HMDB13426	2	218392.6702	1	C42H84NO7P	IQLHTKSHLGLPMG-HFWGUVFESA-N	NA	NA	IQLHTKSHLGLPMG-HFWGUVFESA-N	Organic compounds	Lipids and lipid-like molecules	Glycerophospholipids	Glycerophosphocholines	1-alkyl,2-acylglycero-3-phosphocholines	This compound belongs to the class of organic compounds known as 1-alkyl,2-acylglycero-3-phosphocholines. These are glycerophosphocholines that carry exactly one acyl chain attached to the glycerol moiety through an ester linkage at the O2-position, and one alkyl chain attached through an ether linkage at the O1-position.
C938	0.000916783	727.951	C14H51N26O26P7S7	3	486.567124	1	C14H51N26O26P7S7	NA	NA	NA	NA	NA	NA	NA	NA	NA	NA
C1105	0.000936232	627.2983333	C35H75N7O6S	3	658.0867287	1	C35H75N7O6S	NA	NA	NA	NA	NA	NA	NA	NA	NA	NA
C1460	0.000982551	86.418	Hycanthone; LC-ESI-QTOF; MS2; [M+H]+; CE	2	901.6734404	1	C21H24O5	MFZWMTSUNYWVBU-UHFFFAOYSA-N	NA	NA	MFZWMTSUNYWVBU-UHFFFAOYSA-N	Organic compounds	Organoheterocyclic compounds	Thiochromenes	NA	Thiochromenes	This compound belongs to the class of organic compounds known as thiochromenes. These are organosulfur compounds that are analogues to chromene, with the difference that a sulfur atom replaces the oxygen atom.
C841	0.000986836	843.0905	C10H7N10O21PS7	3	196.1047422	1	C10H7N10O21PS7	NA	NA	NA	NA	NA	NA	NA	NA	NA	NA
C537	0.000988338	18.14928571	C4HN2O4PS2	3	1819.015437	1	C4HN2O4PS2	NA	NA	NA	NA	NA	NA	NA	NA	NA	NA
C748	0.000995086	668.7296	ECMDB21015__2	2	6691.450459	1	C39H78NO8P	YSFFAUPDXKTJMR-DIPNUNPCSA-N	NA	NA	YSFFAUPDXKTJMR-DIPNUNPCSA-N	Organic compounds	Lipids and lipid-like molecules	Glycerophospholipids	Glycerophosphoethanolamines	Phosphatidylethanolamines	This compound belongs to the class of organic compounds known as phosphatidylethanolamines. These are glycerophosphoetahnolamines in which two fatty acids are bonded to the glycerol moiety through ester linkages.
C412	0.000997746	627.69325	C23H67N29OS	3	1709.387853	1	C23H67N29OS	NA	NA	NA	NA	NA	NA	NA	NA	NA	NA
C798	0.000999409	14.4396	C6H12NO8P3S2	3	943.4733893	1	C6H12NO8P3S2	NA	NA	NA	NA	NA	NA	NA	NA	NA	NA
C179	0.001026459	647.6993077	C10H5N4O16P3S10	3	24488.03826	1	C10H5N4O16P3S10	NA	NA	NA	NA	NA	NA	NA	NA	NA	NA
C71	0.001035687	862.4655	C45H106N3O6PS2	3	1882.68527	1	C45H106N3O6PS2	NA	NA	NA	NA	NA	NA	NA	NA	NA	NA
C733	0.001035687	653.1044	C14HO18P5S6	3	6238.386389	1	C14HO18P5S6	NA	NA	NA	NA	NA	NA	NA	NA	NA	NA
C130	0.001037148	689.4665333	HMDB11229	2	74427.49362	1	C46H80NO7P	QICWUUGBNFIZAZ-VEOGPPBONA-N	NA	NA	NA	NA	NA	NA	NA	NA	NA
C1317	0.001119919	606.435	HMDB02204__4	2	1074.940044	1	C40H52O4	MQZIGYBFDRPAKN-IDLFNPRFNA-N	NA	NA	NA	NA	NA	NA	NA	NA	NA
C922	0.00113959	689.084	CHEBI:22689	2	1427.20718	1	C35H58O9	XDHNQDDQEHDUTM-JQWOJBOSSA-N	NA	NA	XDHNQDDQEHDUTM-JQWOJBOSSA-N	Organic compounds	Phenylpropanoids and polyketides	Macrolides and analogues	NA	Macrolides and analogues	This compound belongs to the class of organic compounds known as macrolides and analogues. These are organic compounds containing a lactone ring of at least twelve members.
C1071	0.001150964	838.1756667	C18H3N21O32P8S15	3	37.63588264	1	C18H3N21O32P8S15	NA	NA	NA	NA	NA	NA	NA	NA	NA	NA
C1409	0.001163523	406.6435	HMDB05066	2	858.5071376	1	C21H41NO4	PSHXNVGSVNEJBD-LJQANCHMSA-N	NA	NA	PSHXNVGSVNEJBD-LJQANCHMSA-N	Organic compounds	Lipids and lipid-like molecules	Fatty Acyls	Fatty acid esters	Acyl carnitines	This compound belongs to the class of organic compounds known as acyl carnitines. These are organic compounds containing a fatty acid with the carboxylic acid attached to carnitine through an ester bond.
C10	0.001193361	643.8296977	UNPD170074	2	44714.5537	1	C37H70N2O7	DZKPDDDIBSEKLY-YEZZKJRGNA-N	NA	NA	NA	NA	NA	NA	NA	NA	NA
C9	0.001195802	14.53793182	C9H10N6O19P2S	3	1895.909417	1	C9H10N6O19P2S	NA	NA	NA	NA	NA	NA	NA	NA	NA	NA
C181	0.001195802	674.9023077	HMDB08741	2	13157.94001	1	C50H78NO8P	IVBAZNXWBCRCPX-PGKHHPEYSA-N	NA	NA	IVBAZNXWBCRCPX-PGKHHPEYSA-N	Organic compounds	Lipids and lipid-like molecules	Glycerophospholipids	Glycerophosphocholines	Phosphatidylcholines	This compound belongs to the class of organic compounds known as phosphatidylcholines. These are glycerophosphocholines in which the two free -OH are attached to one fatty acid each through an ester linkage.
C226	0.001195802	419.6819167	CPD-13611__1	2	9057.07996	1	C20H43NO2	UFMHYBVQZSPWSS-VQTJNVASSA-O	NA	NA	UFMHYBVQZSPWSS-VQTJNVASSA-O	Organic compounds	Organic nitrogen compounds	Organonitrogen compounds	Amines	1,2-aminoalcohols	This compound belongs to the class of organic compounds known as 1,2-aminoalcohols. These are organic compounds containing an alkyl chain with an amine group bound to the C1 atom and an alcohol group bound to the C2 atom.
C1115	0.001195802	641.5123333	HMDB47885	2	1405.128379	1	C45H80O6	JNMDCUOOYCRSIP-WLFVLELZSA-N	NA	NA	JNMDCUOOYCRSIP-WLFVLELZSA-N	Organic compounds	Lipids and lipid-like molecules	Glycerolipids	Triradylcglycerols	Triacylglycerols	This compound belongs to the class of organic compounds known as triacylglycerols. These are glycerides consisting of three fatty acid chains covalently bonded to a glycerol molecule through ester linkages.
C697	0.001219274	863.136	HMDB00704	2	2598.717657	1	C6H5N5O2	GLKCOBIIZKYKFN-UHFFFAOYSA-N	NA	NA	GLKCOBIIZKYKFN-UHFFFAOYSA-N	Organic compounds	Organoheterocyclic compounds	Pteridines and derivatives	Pterins and derivatives	Pterins and derivatives	This compound belongs to the class of organic compounds known as pterins and derivatives. These are polycyclic aromatic compounds containing a pterin moiety, which consist of a pteridine ring bearing a ketone and an amine group to form 2-aminopteridin-4(3H)-one.
C763	0.001266596	689.901	N-oleoyl-(4E,14Z)-sphingadienine-1-phosphocholine__2	2	2502.573895	1	C41H79N2O6P	YMTVMVYOUDDTQJ-UOMMIRHQSA-N	NA	NA	YMTVMVYOUDDTQJ-UOMMIRHQSA-N	Organic compounds	Organic nitrogen compounds	Organonitrogen compounds	Quaternary ammonium salts	Phosphocholines	This compound belongs to the class of organic compounds known as phosphocholines. These are compounds containing a [2-(trimethylazaniumyl)ethoxy]phosphonic acid or derivative.
C417	0.001293541	672.264	HMDB11212	2	25613.14198	1	C42H78NO7P	MNOGOEJZCHBAEJ-LGHFGPIWSA-N	NA	NA	MNOGOEJZCHBAEJ-LGHFGPIWSA-N	Organic compounds	Lipids and lipid-like molecules	Glycerophospholipids	Glycerophosphocholines	1-(1Z-alkenyl),2-acyl-glycerophosphocholines	This compound belongs to the class of organic compounds known as 1-(1z-alkenyl),2-acyl-glycerophosphocholines. These are glycerophosphocholines that carry exactly one acyl chain attached to the glycerol moiety through an ester linkage at the O2-position, and one 1Z-alkenyl chain attached through an ether linkage at the O1-position.
C512	0.001293541	731.6724286	C82H160O17P2	3	4261.608968	1	C82H160O17P2	NA	NA	NA	NA	NA	NA	NA	NA	NA	NA
C1148	0.001293541	725.2256667	1-heptadecanoyl-2-oleoyl-sn-glycero-3-phosphocholine__2	2	123781.6338	1	C43H84NO8P	SXNXGNVZTLZDHE-IYEJTHTFSA-N	NA	NA	SXNXGNVZTLZDHE-IYEJTHTFSA-N	Organic compounds	Lipids and lipid-like molecules	Glycerophospholipids	Glycerophosphocholines	Phosphatidylcholines	This compound belongs to the class of organic compounds known as phosphatidylcholines. These are glycerophosphocholines in which the two free -OH are attached to one fatty acid each through an ester linkage.
C1293	0.001293541	854.354	C9H24N14O16P4S9	3	4143.04468	1	C9H24N14O16P4S9	NA	NA	NA	NA	NA	NA	NA	NA	NA	NA
C1114	0.001300434	641.5506667	PS(P-20:0/20:4(5Z,8Z,11Z,14Z))	2	5753.865393	1	C46H82NO9P	HFOCBJBGJWHDRY-RBQKGOFVNA-N	NA	NA	NA	NA	NA	NA	NA	NA	NA
C1089	0.00131512	878.833	C17H59N31O22P2S	3	340.0092829	1	C17H59N31O22P2S	NA	NA	NA	NA	NA	NA	NA	NA	NA	NA
C1402	0.001324831	736.392	C00002135	2	1300.52122	1	C25H33NO	JHMLNOXMSHURLQ-YEFHWUCQSA-N	NA	NA	JHMLNOXMSHURLQ-YEFHWUCQSA-N	Organic compounds	Lipids and lipid-like molecules	Prenol lipids	Sesquiterpenoids	Sesquiterpenoids	This compound belongs to the class of organic compounds known as sesquiterpenoids. These are terpenes with three consecutive isoprene units.
C1362	0.001339821	666.7105	C11N2O24P2S7	3	3566.510765	1	C11N2O24P2S7	NA	NA	NA	NA	NA	NA	NA	NA	NA	NA
C1394	0.001339821	719.1885	HMDB09273	2	42865.99324	1	C47H84NO8P	MFCJYEQAQYRBSZ-SFUSYOGVSA-N	NA	NA	MFCJYEQAQYRBSZ-SFUSYOGVSA-N	Organic compounds	Lipids and lipid-like molecules	Glycerophospholipids	Glycerophosphoethanolamines	Phosphatidylethanolamines	This compound belongs to the class of organic compounds known as phosphatidylethanolamines. These are glycerophosphoetahnolamines in which two fatty acids are bonded to the glycerol moiety through ester linkages.
C506	0.001343953	681.6731429	PC(O-15:0/20:4(5Z,8Z,11Z,14Z))	2	11055.81568	1	C43H80NO7P	MFFFBVHQDOZANB-OKOVHBEHNA-N	NA	NA	NA	NA	NA	NA	NA	NA	NA
C623	0.001343953	693.2481667	HMDB08057__2	2	26635.69911	1	C48H84NO8P	FAUYAENFVCNTAL-PFFNLMTBSA-N	NA	NA	FAUYAENFVCNTAL-PFFNLMTBSA-N	Organic compounds	Lipids and lipid-like molecules	Glycerophospholipids	Glycerophosphocholines	Phosphatidylcholines	This compound belongs to the class of organic compounds known as phosphatidylcholines. These are glycerophosphocholines in which the two free -OH are attached to one fatty acid each through an ester linkage.
C905	0.001343953	676.7485	UNPD161257	2	921.0122327	1	C38H55NO6	BRFQVMOVBFUJOV-OUQPGCGNNA-N	NA	NA	NA	NA	NA	NA	NA	NA	NA
C1019	0.001349647	378.7663333	stearic acid__1	2	443.4606102	1	C18H36O2	QIQXTHQIDYTFRH-UHFFFAOYSA-N	NA	NA	QIQXTHQIDYTFRH-UHFFFAOYSA-N	Organic compounds	Lipids and lipid-like molecules	Fatty Acyls	Fatty acids and conjugates	Long-chain fatty acids	This compound belongs to the class of organic compounds known as long-chain fatty acids. These are fatty acids with an aliphatic tail that contains between 13 and 21 carbon atoms.
C257	0.001362037	686.0635455	PC(19:1(9Z)/20:5(5Z,8Z,11Z,14Z,17Z))	2	5088.278192	1	C47H82NO8P	AUHWRMZSSZGGCF-SRCFIPADNA-N	NA	NA	NA	NA	NA	NA	NA	NA	NA
C881	0.001372043	620.19325	C19H71N25S3	3	887.2948697	1	C19H71N25S3	NA	NA	NA	NA	NA	NA	NA	NA	NA	NA
C1219	0.00137208	45.29166667	1H-Indole, 2,3-dihydro-	2	1136.703193	1	C8H9N	LPAGFVYQRIESJQ-UHFFFAOYSA-N	NA	NA	LPAGFVYQRIESJQ-UHFFFAOYSA-N	Organic compounds	Organoheterocyclic compounds	Indoles and derivatives	Indolines	Indolines	This compound belongs to the class of organic compounds known as indolines. These are compounds containing an indole moiety, which consists of pyrrolidine ring fused to benzene to form 2,3-dihydroindole.
C935	0.001376622	732.5995	PG(19:0/19:1(9Z))	2	38693.00778	1	C44H85O10P	FTDWLFBORBUFNO-HIMIMWENNA-N	NA	NA	NA	NA	NA	NA	NA	NA	NA
C918	0.001416308	702.55425	HMDB08993__2	2	56282.38882	1	C41H80NO8P	JQKOHRZNEOQNJE-DJEJVYNPSA-N	NA	NA	JQKOHRZNEOQNJE-DJEJVYNPSA-N	Organic compounds	Lipids and lipid-like molecules	Glycerophospholipids	Glycerophosphoethanolamines	Phosphatidylethanolamines	This compound belongs to the class of organic compounds known as phosphatidylethanolamines. These are glycerophosphoetahnolamines in which two fatty acids are bonded to the glycerol moiety through ester linkages.
C282	0.001440906	863.8237	HMDB01072	2	2106.407719	1	C59H90O4	ACTIUHUUMQJHFO-UPTCCGCDSA-N	NA	NA	ACTIUHUUMQJHFO-UPTCCGCDSA-N	Organic compounds	Lipids and lipid-like molecules	Prenol lipids	Quinone and hydroquinone lipids	Ubiquinones	This compound belongs to the class of organic compounds known as ubiquinones. These are coenzyme Q derivatives containing a 5, 6-dimethoxy-3-methyl(1,4-benzoquinone) moiety to which an isoprenyl group is attached at ring position 2(or 6).
C892	0.001440906	659.6515	C15H4O9S14	3	16791.26577	1	C15H4O9S14	NA	NA	NA	NA	NA	NA	NA	NA	NA	NA
C359	0.001443764	728.3444444	HMDB08288__2	2	55809.84043	1	C50H88NO8P	WAFWSBFKIPCFOF-ZDAJSWCOSA-N	NA	NA	WAFWSBFKIPCFOF-ZDAJSWCOSA-N	Organic compounds	Lipids and lipid-like molecules	Glycerophospholipids	Glycerophosphocholines	Phosphatidylcholines	This compound belongs to the class of organic compounds known as phosphatidylcholines. These are glycerophosphocholines in which the two free -OH are attached to one fatty acid each through an ester linkage.
C756	0.001468463	682.4112	UNPD122782	2	5282.796859	1	C40H80O11	XXIAXQSGLVEUFH-DWKNAOBYNA-N	NA	NA	NA	NA	NA	NA	NA	NA	NA
C1081	0.001471689	854.8613333	1-O-stearoyl-Cer(d18:1/16:0)	2	152.3687637	1	C52H101NO4	FPWABGISGMBXNN-OHMMZCJFNA-N	NA	NA	NA	NA	NA	NA	NA	NA	NA
C1147	0.001471803	692.6693333	C80H148O17P2	3	588.8385902	1	C80H148O17P2	NA	NA	NA	NA	NA	NA	NA	NA	NA	NA
C1198	0.001477214	545.6223333	CHEBI:47818__2	2	7859.155265	1	C23H36O3	QKSLGXKBRJBRQD-NKLFQLIUSA-N	NA	NA	QKSLGXKBRJBRQD-NKLFQLIUSA-N	Organic compounds	Lipids and lipid-like molecules	Steroids and steroid derivatives	Vitamin D and derivatives	Vitamin D and derivatives	This compound belongs to the class of organic compounds known as vitamin d and derivatives. These are compounds containing a secosteroid backbone, usually secoergostane or secocholestane.
C1175	0.00148037	408.0233333	HMDB00269	2	375.3582939	1	C18H39NO2	OTKJDMGTUTTYMP-ZVOYONDMNA-N	NA	NA	NA	NA	NA	NA	NA	NA	NA
C456	0.001486565	248.2438571	peptide 32	3	50.87192965	2	C28H47NO9	NA	NA	NA	NA	NA	Organic compounds	Oligopeptides	Amino acids, peptides, and analogues	Carboxylic acids and derivatives	Organic acids and derivatives
C746	0.001490884	660.047	HMDB08497	2	11304.93429	1	C46H82NO8P	JKDOKILDEIEPFZ-LGPFJNBISA-N	NA	NA	JKDOKILDEIEPFZ-LGPFJNBISA-N	Organic compounds	Lipids and lipid-like molecules	Glycerophospholipids	Glycerophosphocholines	Phosphatidylcholines	This compound belongs to the class of organic compounds known as phosphatidylcholines. These are glycerophosphocholines in which the two free -OH are attached to one fatty acid each through an ester linkage.
C973	0.001498057	471.478	C34H51NO2__2	3	9031.379999	1	C34H51NO2	NA	NA	NA	NA	NA	NA	NA	NA	NA	NA
C1404	0.001498057	744.7175	C8H6N16O17S8	3	264.3254784	1	C8H6N16O17S8	NA	NA	NA	NA	NA	NA	NA	NA	NA	NA
C163	0.001502166	540.0395	HMDB11149	2	53100.24041	1	C26H56NO6P	XKBJVQHMEXMFDZ-AREMUKBSSA-N	NA	NA	XKBJVQHMEXMFDZ-AREMUKBSSA-N	Organic compounds	Lipids and lipid-like molecules	Glycerophospholipids	Glycerophosphocholines	Monoalkylglycerophosphocholines	This compound belongs to the class of organic compounds known as monoalkylglycerophosphocholines. These are compounds containing glycerophosphocholine moiety attached to an fatty acyl chain through an ether bond.
C463	0.001518065	811.9562857	HMDB04957	2	1240.005049	1	C43H85NO3	QHPYSHVSWAOLHS-PVNBSDFKSA-N	NA	NA	QHPYSHVSWAOLHS-PVNBSDFKSA-N	Organic compounds	Lipids and lipid-like molecules	Sphingolipids	Ceramides	Ceramides	This compound belongs to the class of organic compounds known as ceramides. These are lipid molecules containing a sphingosine in which the amine group is linked to a fatty acid.
C958	0.001520814	752.88025	C29H72N8S	3	5066.404065	1	C29H72N8S	NA	NA	NA	NA	NA	NA	NA	NA	NA	NA
C1228	0.001546497	217.877	C7H10N14O15S7	3	31.76308984	1	C7H10N14O15S7	NA	NA	NA	NA	NA	NA	NA	NA	NA	NA
C923	0.001550905	694.16625	C27H104N50O6P2S3	3	544.0942523	1	C27H104N50O6P2S3	NA	NA	NA	NA	NA	NA	NA	NA	NA	NA
C262	0.001563081	723.4059091	HMDB11371	2	1769.478315	1	C39H78NO7P	HEASGCOZOMIKFU-WBXWDXDJSA-N	NA	NA	HEASGCOZOMIKFU-WBXWDXDJSA-N	Organic compounds	Lipids and lipid-like molecules	Glycerophospholipids	Glycerophosphoethanolamines	1-(1Z-alkenyl),2-acylglycerophosphoethanolamines	This compound belongs to the class of organic compounds known as 1-(1z-alkenyl),2-acylglycerophosphoethanolamines. These are glycerophosphoethanolamines that carry exactly one acyl chain attached to the glycerol moiety through an ester linkage at the O2-position, and one 1Z-alkenyl chain attached through an ether linkage at the O1-position.
C771	0.001568444	733.252	PA(16:1(9Z)/18:4(6Z,9Z,12Z,15Z))	2	374.1279253	1	C37H63O8P	BFIPEVOROCYTEM-FFFGOBCWSA-N	NA	NA	BFIPEVOROCYTEM-FFFGOBCWSA-N	Organic compounds	Lipids and lipid-like molecules	Glycerophospholipids	Glycerophosphates	1,2-diacylglycerol-3-phosphates	This compound belongs to the class of organic compounds known as 1,2-diacylglycerol-3-phosphates. These are glycerol-3-phosphates in which the glycerol moiety is bonded to two aliphatic chains through ester linkages.
C1411	0.001568444	404.3895	C34H55NO5__2	3	1209.593107	1	C34H55NO5	NA	NA	NA	NA	NA	NA	NA	NA	NA	NA
C1408	0.001635499	398.89	CHEBI:77786__1	2	470.9590613	1	C19H41NO2	BAJLFGHOMLHSCH-IBGZPJMESA-O	NA	NA	BAJLFGHOMLHSCH-IBGZPJMESA-O	Organic compounds	Organic nitrogen compounds	Organonitrogen compounds	Amines	1,2-aminoalcohols	This compound belongs to the class of organic compounds known as 1,2-aminoalcohols. These are organic compounds containing an alkyl chain with an amine group bound to the C1 atom and an alcohol group bound to the C2 atom.
C570	0.001648423	855.2233333	C10H12N5O23P5S6	3	5156.37397	1	C10H12N5O23P5S6	NA	NA	NA	NA	NA	NA	NA	NA	NA	NA
C880	0.001648423	622.6775	C00024948	2	7133.817053	1	C44H64N2O3	KVOUULIRGZGBLJ-XBGLDNOYNA-N	NA	NA	NA	NA	NA	NA	NA	NA	NA
C716	0.00171115	603.3718	GlcCer(d14:1/18:0)	2	477.3757283	1	C38H73NO8	YLICPKPCDXHMJQ-RRTUKYGTNA-N	NA	NA	NA	NA	NA	NA	NA	NA	NA
C1221	0.001717478	53.754	CHEBI:29637__2	2	2740.08073	1	C8H13NO4	FIXDIFPJOFIIEC-ZBHICJROSA-N	NA	NA	FIXDIFPJOFIIEC-ZBHICJROSA-N	Organic compounds	Organic acids and derivatives	Carboxylic acids and derivatives	Amino acids, peptides, and analogues	N-acyl-alpha amino acids and derivatives	This compound belongs to the class of organic compounds known as n-acyl-alpha amino acids and derivatives. These are compounds containing an alpha amino acid (or a derivative thereof) which bears an acyl group at its terminal nitrogen atom.
C1130	0.001719857	709.8453333	C18H72N31O34P9S3	3	7789.914052	1	C18H72N31O34P9S3	NA	NA	NA	NA	NA	NA	NA	NA	NA	NA
C231	0.001733251	21.61833333	C18H27N3O16P2	3	3078.452073	1	C18H27N3O16P2	NA	NA	NA	NA	NA	NA	NA	NA	NA	NA
C535	0.001740915	16.59471429	HMDB30568	2	209.3824194	1	C30H12O9	DNGCQXLPUZWYNB-UHFFFAOYSA-N	NA	NA	DNGCQXLPUZWYNB-UHFFFAOYSA-N	Organic compounds	Benzenoids	Phenanthrenes and derivatives	Triphenylenes	Triphenylenes	This compound belongs to the class of organic compounds known as triphenylenes. These are compounds containing a triphenylene moiety, which consists of four fused benzene rings forming a 9,10-benzo[l]phenanthrene.
C215	0.001767363	713.7505	C00018790__2	2	2798.294925	1	C35H58O10	YMIXNQVKVPYZHL-WRZAJCFXNA-N	NA	NA	NA	NA	NA	NA	NA	NA	NA
C661	0.001803655	34.88033333	HMDB01542	2	812.7566115	1	C14H25NO11	KFEUJDWYNGMDBV-LODBTCKLSA-N	NA	NA	KFEUJDWYNGMDBV-LODBTCKLSA-N	Organic compounds	Organic oxygen compounds	Organooxygen compounds	Carbohydrates and carbohydrate conjugates	Acylaminosugars	This compound belongs to the class of organic compounds known as acylaminosugars. These are organic compounds containing a sugar linked to a chain through N-acyl group.
C784	0.001803655	471.651	C34H51NO2__1	3	520.0295298	1	C34H51NO2	NA	NA	NA	NA	NA	NA	NA	NA	NA	NA
C137	0.001885124	17.32973333	C5H3N2O3PS4	3	3705.960557	1	C5H3N2O3PS4	NA	NA	NA	NA	NA	NA	NA	NA	NA	NA
C992	0.001903528	17.226	UNPD87875	2	744.2942037	1	C22H20O3	DUQJBBKYMADWET-JXMROGBWSA-N	NA	NA	DUQJBBKYMADWET-JXMROGBWSA-N	Organic compounds	Phenylpropanoids and polyketides	Stilbenes	NA	Stilbenes	This compound belongs to the class of organic compounds known as stilbenes. These are organic compounds containing a 1,2-diphenylethylene moiety. Stilbenes (C6-C2-C6 ) are derived from the common phenylpropene (C6-C3) skeleton building block. The introduction of one or more hydroxyl groups to a phenyl ring lead to stilbenoids.
C1160	0.001903528	757.5256667	C21H73N37O4	3	785.4731223	1	C21H73N37O4	NA	NA	NA	NA	NA	NA	NA	NA	NA	NA
C83	0.001942698	731.8827368	PS(P-20:0/18:1(9Z))	2	38248.28462	1	C44H84NO9P	RGNLPONMVZHUON-MIZUOVPHNA-N	NA	NA	NA	NA	NA	NA	NA	NA	NA
C200	0.001968165	302.9078333	peptide 23	3	49.99987412	2	C40H73N7O14	NA	NA	NA	NA	Amino acids, peptides, and analogues	Carboxylic acids and derivatives	Organic acids and derivatives	NA	Organic compounds	Oligopeptides
C5	0.001976016	637.5527222	6-Docosenamide, (6Z)-	2	3282.774584	1	C22H43NO	COUPDYRANTUKKV-MSUUIHNZSA-N	NA	NA	COUPDYRANTUKKV-MSUUIHNZSA-N	Organic compounds	Lipids and lipid-like molecules	Fatty Acyls	Fatty amides	Fatty amides	This compound belongs to the class of organic compounds known as fatty amides. These are carboxylic acid amide derivatives of fatty acids, that are formed from a fatty acid and an amine.
C534	0.002000037	556.6901429	CHEBI:73733	2	194.0370692	1	C22H41NO2	MWQCBVWCBTUPDQ-HZJYTTRNSA-N	NA	NA	MWQCBVWCBTUPDQ-HZJYTTRNSA-N	Organic compounds	Organic nitrogen compounds	Organonitrogen compounds	Amines	N-acylethanolamines	This compound belongs to the class of organic compounds known as n-acylethanolamines. These are compounds containing an N-acyethanolamine moiety, which is characterized by an acyl group is linked to the nitrogen atom of ethanolamine.
C1099	0.002025634	597.852	C00023026	2	684.8978613	1	C40H54O4	KNOCSVIWFHUSCQ-SEGAWKJCNA-N	NA	NA	NA	NA	NA	NA	NA	NA	NA
C726	0.002036426	624.1016	C34H75N13O4S	3	475.5632884	1	C34H75N13O4S	NA	NA	NA	NA	NA	NA	NA	NA	NA	NA
C889	0.002036426	653.778	UNPD64005	2	968.6255569	1	C42H56O5	MWUUKEUNFHLTHL-XICHCDOZNA-N	NA	NA	NA	NA	NA	NA	NA	NA	NA
C73	0.002055936	750.7635	peptide 13	3	322.4402389	2	C37H60O9	NA	NA	NA	NA	Organic compounds	Oligopeptides	Amino acids, peptides, and analogues	Carboxylic acids and derivatives	Organic acids and derivatives	NA
C792	0.002066217	526.8814	UNPD207117	2	5167.585267	1	C35H53NO5	GBWYSPYPUUAVKR-HFVCMNBUNA-N	NA	NA	NA	NA	NA	NA	NA	NA	NA
C211	0.00213875	633.7099167	C26H73N19O7	3	5801.274311	1	C26H73N19O7	NA	NA	NA	NA	NA	NA	NA	NA	NA	NA
C985	0.002219535	524.12925	C18H49N13O6	3	1751.139117	1	C18H49N13O6	NA	NA	NA	NA	NA	NA	NA	NA	NA	NA
C957	0.002280901	755.63625	C32H91N17O4S3	3	8653.388878	1	C32H91N17O4S3	NA	NA	NA	NA	NA	NA	NA	NA	NA	NA
C896	0.002305748	640.189	C13H45N25O27P2S8	3	1582.54627	1	C13H45N25O27P2S8	NA	NA	NA	NA	NA	NA	NA	NA	NA	NA
C150	0.002335998	684.5124286	C16H62N31O29P7S4	3	113789.489	1	C16H62N31O29P7S4	NA	NA	NA	NA	NA	NA	NA	NA	NA	NA
C633	0.002354057	721.6196667	PS(O-20:0/20:3(8Z,11Z,14Z))__2	2	24291.99433	1	C46H86NO9P	XJILZZZLSTVSHQ-SVCJIDODNA-N	NA	NA	NA	NA	NA	NA	NA	NA	NA
C373	0.002372533	18.10633333	C10H20O20P4	3	1860.629449	1	C10H20O20P4	NA	NA	NA	NA	NA	NA	NA	NA	NA	NA
C773	0.002414361	715.8888	HMDB08991	2	12023.09241	1	C41H82NO8P	LVNGJLRDBYCPGB-LDLOPFEMSA-N	NA	NA	LVNGJLRDBYCPGB-LDLOPFEMSA-N	Organic compounds	Lipids and lipid-like molecules	Glycerophospholipids	Glycerophosphoethanolamines	Phosphatidylethanolamines	This compound belongs to the class of organic compounds known as phosphatidylethanolamines. These are glycerophosphoetahnolamines in which two fatty acids are bonded to the glycerol moiety through ester linkages.
C237	0.002418879	766.7317273	PA(P-16:0/18:4(6Z,9Z,12Z,15Z))	2	670.3652358	1	C37H65O7P	KFQZKRVSCCEOAQ-RCAZJLQNNA-N	NA	NA	NA	NA	NA	NA	NA	NA	NA
C1429	0.002443805	503.691	CHEBI:73120	2	475.3061942	1	C29H53NO4	LDIMXAXYWUCEAM-UTJQPWESNA-N	NA	NA	NA	NA	NA	NA	NA	NA	NA
C318	0.002454959	40.8091	C6H3N2O5PS3	3	650.8845193	1	C6H3N2O5PS3	NA	NA	NA	NA	NA	NA	NA	NA	NA	NA
C1039	0.002454959	781.3503333	C43H77NO2	3	1676.49698	1	C43H77NO2	NA	NA	NA	NA	NA	NA	NA	NA	NA	NA
C693	0.002485001	828.3782	C13H49N23O12P2S2	3	675.7928684	1	C13H49N23O12P2S2	NA	NA	NA	NA	NA	NA	NA	NA	NA	NA
C403	0.002505952	850.536125	C25H83N28O6P	3	6115.056345	1	C25H83N28O6P	NA	NA	NA	NA	NA	NA	NA	NA	NA	NA
C1011	0.002526175	201.656	C00039491	2	65.49028378	1	C22H26N2O5	BECBFSXLBJGONE-KIOWKTEGNA-N	NA	NA	NA	NA	NA	NA	NA	NA	NA
C962	0.00261844	750.7135	C17H63N29O31P4S6	3	5277.787932	1	C17H63N29O31P4S6	NA	NA	NA	NA	NA	NA	NA	NA	NA	NA
C317	0.00264984	22.0873	HMDB12270	2	1586.350566	1	C18H22O4	HCZKYJDFEPMADG-RYUDHWBXSA-N	NA	NA	HCZKYJDFEPMADG-RYUDHWBXSA-N	Organic compounds	Lignans, neolignans and related compounds	Dibenzylbutane lignans	NA	Dibenzylbutane lignans	This compound belongs to the class of organic compounds known as dibenzylbutane lignans. These are lignan compounds containing a 2,3-dibenzylbutane moiety.
C944	0.002710018	721.046	CHEBI:81960	2	220.0296775	1	C18H35NO	JMXKCYUTURMERF-UHFFFAOYNA-N	NA	NA	NA	NA	NA	NA	NA	NA	NA
C382	0.002715652	1010.005	UNPD7935	2	659.2058583	1	C37H67NO3	FROGMNGZNQLQMS-YVBASCNENA-N	NA	NA	NA	NA	NA	NA	NA	NA	NA
C256	0.002725435	707.8464545	C00045229__2	2	809.0337721	1	C37H60O11	YQNQASYWIZZFMG-YPKQBCLPNA-N	NA	NA	NA	NA	NA	NA	NA	NA	NA
C998	0.002725435	22.90975	HMDB04827	2	21242.03948	1	C7H13NO2	CMUNUTVVOOHQPW-LURJTMIESA-N	NA	NA	CMUNUTVVOOHQPW-LURJTMIESA-N	Organic compounds	Organic acids and derivatives	Carboxylic acids and derivatives	Amino acids, peptides, and analogues	Proline and derivatives	This compound belongs to the class of organic compounds known as proline and derivatives. These are compounds containing proline or a derivative thereof resulting from reaction of proline at the amino group or the carboxy group, or from the replacement of any hydrogen of glycine by a heteroatom.
C1261	0.002743855	785.2715	UNPD33838	2	6128.161024	1	C39H66O4	CMLHOFMQICJWEZ-NFFMRTFONA-N	NA	NA	NA	NA	NA	NA	NA	NA	NA
C648	0.002745543	18.45316667	C00031758	2	698.8553989	1	C18H10O9	LBHQACSAGWCMAB-UHFFFAOYSA-N	NA	NA	LBHQACSAGWCMAB-UHFFFAOYSA-N	Organic compounds	Benzenoids	Phenols	1-hydroxy-4-unsubstituted benzenoids	1-hydroxy-4-unsubstituted benzenoids	This compound belongs to the class of organic compounds known as 1-hydroxy-4-unsubstituted benzenoids. These are phenols that are unsubstituted at the 4-position.
C1164	0.002745543	740.4296667	HMDB11384	2	32649.66041	1	C43H80NO7P	AFHNYJFSTNQXTK-MTROFRMRSA-N	NA	NA	AFHNYJFSTNQXTK-MTROFRMRSA-N	Organic compounds	Lipids and lipid-like molecules	Glycerophospholipids	Glycerophosphoethanolamines	1-(1Z-alkenyl),2-acylglycerophosphoethanolamines	This compound belongs to the class of organic compounds known as 1-(1z-alkenyl),2-acylglycerophosphoethanolamines. These are glycerophosphoethanolamines that carry exactly one acyl chain attached to the glycerol moiety through an ester linkage at the O2-position, and one 1Z-alkenyl chain attached through an ether linkage at the O1-position.
C626	0.002770998	695.2876667	HMDB09563	2	105556.2589	1	C47H84NO8P	INZAMRUTEGCNIK-OWHJLNLNSA-N	NA	NA	INZAMRUTEGCNIK-OWHJLNLNSA-N	Organic compounds	Lipids and lipid-like molecules	Glycerophospholipids	Glycerophosphoethanolamines	Phosphatidylethanolamines	This compound belongs to the class of organic compounds known as phosphatidylethanolamines. These are glycerophosphoetahnolamines in which two fatty acids are bonded to the glycerol moiety through ester linkages.
C313	0.002773952	736.3373	1-octadecyl-2-[(4Z,7Z,10Z,13Z,16Z)-docosapentaenoyl]-sn-glycero-3-phosphocholine__1	2	93178.31761	1	C48H88NO7P	KDRRVBBVKZQQTN-BEBRKXFFSA-N	NA	NA	KDRRVBBVKZQQTN-BEBRKXFFSA-N	Organic compounds	Lipids and lipid-like molecules	Glycerophospholipids	Glycerophosphocholines	1-alkyl,2-acylglycero-3-phosphocholines	This compound belongs to the class of organic compounds known as 1-alkyl,2-acylglycero-3-phosphocholines. These are glycerophosphocholines that carry exactly one acyl chain attached to the glycerol moiety through an ester linkage at the O2-position, and one alkyl chain attached through an ether linkage at the O1-position.
C893	0.002788554	658.20525	C39H85N3O3S2	3	1597.996954	1	C39H85N3O3S2	NA	NA	NA	NA	NA	NA	NA	NA	NA	NA
C975	0.002810594	492.98475	CHEBI:73118	2	3042.184416	1	C27H51NO4	PVOQPLSKYNZHOT-SEYXRHQNNA-N	NA	NA	NA	NA	NA	NA	NA	NA	NA
C1415	0.002905682	422.307	UNPD141100	2	336.9691559	1	C32H47NO5	ISEQNYHFMBKSNB-QVYRBFNONA-N	NA	NA	NA	NA	NA	NA	NA	NA	NA
C1162	0.00295331	743.8476667	PE(P-20:0/22:6(4Z,7Z,10Z,13Z,16Z,19Z))	2	28205.05754	1	C47H82NO7P	GWWKPJFGKBNJDJ-MCBDZXDRNA-N	NA	NA	NA	NA	NA	NA	NA	NA	NA
C636	0.002955981	756.4583333	PC(P-18:0/21:0)	2	12068.00498	1	C47H94NO7P	AWDKHLRDVTYPRP-LEGDYFTHNA-N	NA	NA	NA	NA	NA	NA	NA	NA	NA
C498	0.002977425	668.6997143	C15H9N2O6PS14	3	20476.3532	1	C15H9N2O6PS14	NA	NA	NA	NA	NA	NA	NA	NA	NA	NA
C18	0.003023019	1015.300027	C3H3O5PS2	3	9111.624427	1	C3H3O5PS2	NA	NA	NA	NA	NA	NA	NA	NA	NA	NA
C945	0.003023019	720.3995	HMDB08642	2	3826.82775	1	C50H82NO8P	MBNBTHAPKOZJAN-MXPHVBCMSA-N	NA	NA	MBNBTHAPKOZJAN-MXPHVBCMSA-N	Organic compounds	Lipids and lipid-like molecules	Glycerophospholipids	Glycerophosphocholines	Phosphatidylcholines	This compound belongs to the class of organic compounds known as phosphatidylcholines. These are glycerophosphocholines in which the two free -OH are attached to one fatty acid each through an ester linkage.
C883	0.003157724	624.61525	UNPD71449	2	864.7272061	1	C40H70O12	XFGYQNJSCILGFQ-RFVQHBEPNA-N	NA	NA	NA	NA	NA	NA	NA	NA	NA
C1075	0.0031767	866.1936667	CHEBI:67356	2	386.4999097	1	C52H60O24	GKTDZITZKLTZSI-XDSHAHRCNA-N	NA	NA	NA	NA	NA	NA	NA	NA	NA
C1167	0.003177735	745.936	C00023329	2	2641.842654	1	C21H38O3	RIGFHPGAZTYDKY-UXGVYPIENA-N	NA	NA	NA	NA	NA	NA	NA	NA	NA
C816	0.003229603	292.2055	C8H3N10O18P3S4	3	95.79654081	1	C8H3N10O18P3S4	NA	NA	NA	NA	NA	NA	NA	NA	NA	NA
C1224	0.003266024	1013.7445	C2H3N2O3PS2__2	3	382.4159934	1	C2H3N2O3PS2	NA	NA	NA	NA	NA	NA	NA	NA	NA	NA
C1416	0.003336231	420.1355	N-Octyl-1-octanamine__2	2	24124.02523	1	C16H35N	LAWOZCWGWDVVSG-UHFFFAOYSA-N	NA	NA	LAWOZCWGWDVVSG-UHFFFAOYSA-N	Organic compounds	Organic nitrogen compounds	Organonitrogen compounds	Amines	Dialkylamines	This compound belongs to the class of organic compounds known as dialkylamines. These are organic compounds containing a dialkylamine group, characterized by two alkyl groups bonded to the amino nitrogen.
C738	0.003647109	649.5188	C00000929__3	2	2884.760861	1	C40H52O3	OOUTWVMJGMVRQF-ROKXECAJNA-N	NA	NA	NA	NA	NA	NA	NA	NA	NA
C1425	0.003739153	493.642	HMDB10408	2	184.5343723	1	C26H52NO6P	KJUNGQXFZYMUOH-FKWLWHCOSA-N	NA	NA	KJUNGQXFZYMUOH-FKWLWHCOSA-N	Organic compounds	Lipids and lipid-like molecules	Glycerophospholipids	Glycerophosphocholines	1-(1Z-alkenyl)-glycero-3-phosphocholines	This compound belongs to the class of organic compounds known as 1-(1z-alkenyl)-glycero-3-phosphocholines. These are glycerophosphocholines that carry exactly one 1Z-alkenyl chain attached at the O1 position of a glycerol moiety through an ether linkage.
C1017	0.003807693	378.373	2,4-Hexadienoic acid, (2E,4E)-__2	2	9449.270475	1	C6H8O2	WSWCOQWTEOXDQX-MQQKCMAXSA-N	NA	NA	WSWCOQWTEOXDQX-MQQKCMAXSA-N	Organic compounds	Lipids and lipid-like molecules	Fatty Acyls	Fatty acids and conjugates	Medium-chain fatty acids	This compound belongs to the class of organic compounds known as medium-chain fatty acids. These are fatty acids with an aliphatic tail that contains between 4 and 12 carbon atoms.
C1297	0.003861508	882.6895	DAT(19:0/25:0(2Me[S],3OH[S],4Me[S],6Me[S]))	2	244.1176882	1	C59H112O14	JLVQXGKJNKBUNJ-XEGOGOCSNA-N	NA	NA	NA	NA	NA	NA	NA	NA	NA
C1370	0.003883092	702.985	PE(O-20:0/20:5(5Z,8Z,11Z,14Z,17Z))	2	62456.72817	1	C45H82NO7P	AJTLGNXEKDSRHQ-VCVBATRDNA-N	NA	NA	NA	NA	NA	NA	NA	NA	NA
C1406	0.003902677	753.856	HMDB08276	2	17495.85002	1	C48H92NO8P	DGKXFLANAYRYMU-BYZVZMPQSA-N	NA	NA	DGKXFLANAYRYMU-BYZVZMPQSA-N	Organic compounds	Lipids and lipid-like molecules	Glycerophospholipids	Glycerophosphocholines	Phosphatidylcholines	This compound belongs to the class of organic compounds known as phosphatidylcholines. These are glycerophosphocholines in which the two free -OH are attached to one fatty acid each through an ester linkage.
C1283	0.003942027	817.505	HMDB39232__2	2	13275.15342	1	C41H72O3	ZREKAWAROKJCRC-NFSLGCCLSA-N	NA	NA	ZREKAWAROKJCRC-NFSLGCCLSA-N	Organic compounds	Phenylpropanoids and polyketides	Cinnamic acids and derivatives	Hydroxycinnamic acids and derivatives	Coumaric acid esters	This compound belongs to the class of organic compounds known as coumaric acid esters. These are aromatic compounds containing an ester derivative of coumaric acid.
C1138	0.00396539	681.036	UNPD56390	2	8159.644186	1	C41H76N4O8	DUQUIMYYKWDDJI-LPBIOIJUNA-N	NA	NA	NA	NA	NA	NA	NA	NA	NA
C1299	0.004003677	875.8185	N-Octyl-1-octanamine__1	2	1660.146479	1	C16H35N	LAWOZCWGWDVVSG-UHFFFAOYSA-N	NA	NA	LAWOZCWGWDVVSG-UHFFFAOYSA-N	Organic compounds	Organic nitrogen compounds	Organonitrogen compounds	Amines	Dialkylamines	This compound belongs to the class of organic compounds known as dialkylamines. These are organic compounds containing a dialkylamine group, characterized by two alkyl groups bonded to the amino nitrogen.
C799	0.004023941	14.8072	C5HN6O6PS2	3	1997.330646	1	C5HN6O6PS2	NA	NA	NA	NA	NA	NA	NA	NA	NA	NA
C612	0.004093819	702.8941667	UNPD88381	2	771.2198215	1	C23H32O2	NFGWJVSRVVXHIT-LTKCOYKYSA-N	NA	NA	NFGWJVSRVVXHIT-LTKCOYKYSA-N	Organic compounds	Benzenoids	Phenols	Benzenediols	Resorcinols	This compound belongs to the class of organic compounds known as resorcinols. These are compounds containing a resorcinol moiety, which is a benzene ring bearing two hydroxyl groups at positions 1 and 3.
C51	0.004112074	724.2366087	peptide 8	3	502.0899913	2	C21H65N12O6P3S21	NA	NA	NA	NA	NA	Organic compounds	Oligopeptides	Amino acids, peptides, and analogues	Carboxylic acids and derivatives	Organic acids and derivatives
C1270	0.004161368	791.319	CHEBI:81189	2	1407.402041	1	C38H70O4	DPQCZNIGGNJGTD-MVCBGFDASA-N	NA	NA	DPQCZNIGGNJGTD-MVCBGFDASA-N	Organic compounds	Lipids and lipid-like molecules	Fatty Acyls	Fatty acid esters	Fatty acid esters	This compound belongs to the class of organic compounds known as fatty acid esters. These are carboxylic ester derivatives of a fatty acid.
C430	0.004162344	685.20675	C17H68N29O34P3S8	3	14916.14073	1	C17H68N29O34P3S8	NA	NA	NA	NA	NA	NA	NA	NA	NA	NA
C85	0.004222101	339.9139444	peptide 16	3	352.025657	3	C20H54N20O9P4S6	NA	NA	NA	NA	Carboxylic acids and derivatives	Organic acids and derivatives	NA	Organic compounds	Oligopeptides	Amino acids, peptides, and analogues
C1213	0.004259146	21.56666667	ismine	2	981.1863235	1	C15H15NO3	GSEKYIWUAPZIEF-UHFFFAOYSA-N	NA	NA	GSEKYIWUAPZIEF-UHFFFAOYSA-N	Organic compounds	Alkaloids and derivatives	Amaryllidaceae alkaloids	Phenanthridine- and phenanthridone-type amaryllidaceae alkaloids	Phenanthridine- and phenanthridone-type amaryllidaceae alkaloids	This compound belongs to the class of organic compounds known as phenanthridine- and phenanthridone-type amaryllidaceae alkaloids. These are amaryllidaceae alkaloids compounds based on the phenanthridine or the phenanthridone skeleton. Phenanthridone-type alkaloids have the highest oxygenated C ring in all Amaryllidaceae alkaloids, and they always show an amide group in ring B. On the contrary, a…
C1000	0.004337373	24.596	Sulfanilic acid; LC-ESI-ITFT; MS2; CE	2	309.3643577	1	C6H7NO3S	HVBSAKJJOYLTQU-UHFFFAOYSA-N	NA	NA	HVBSAKJJOYLTQU-UHFFFAOYSA-N	Organic compounds	Benzenoids	Benzene and substituted derivatives	Benzenesulfonic acids and derivatives	Benzenesulfonic acids and derivatives	This compound belongs to the class of organic compounds known as benzenesulfonic acids and derivatives. These are organic compounds containing a sulfonic acid or a derivative thereof that is linked to a benzene ring.
C842	0.004371671	841.66125	C14H50N25O16PS2	3	486.8695277	1	C14H50N25O16PS2	NA	NA	NA	NA	NA	NA	NA	NA	NA	NA
C949	0.004576185	738.7065	HMDB08551	2	12891.29226	1	C52H92NO8P	JXDZERIFECEXES-ZGUOUDEJSA-N	NA	NA	JXDZERIFECEXES-ZGUOUDEJSA-N	Organic compounds	Lipids and lipid-like molecules	Glycerophospholipids	Glycerophosphocholines	Phosphatidylcholines	This compound belongs to the class of organic compounds known as phosphatidylcholines. These are glycerophosphocholines in which the two free -OH are attached to one fatty acid each through an ester linkage.
C76	0.004654242	21.4422	Taurine; LC-ESI-QTOF; MS2; CE	2	32655.91654	1	C2H7NO3S	XOAAWQZATWQOTB-UHFFFAOYSA-N	NA	NA	XOAAWQZATWQOTB-UHFFFAOYSA-N	Organic compounds	Organic acids and derivatives	Organic sulfonic acids and derivatives	Organosulfonic acids and derivatives	Organosulfonic acids	This compound belongs to the class of organic compounds known as organosulfonic acids. These are compounds containing the sulfonic acid group, which has the general structure RS(=O)2OH (R is not a hydrogen atom).
C392	0.004654242	804.726625	HMDB00831	2	6513.389895	1	C42H83NO3	ZJVVOYPTFQEGPH-UHFFFAOYNA-N	NA	NA	NA	NA	NA	NA	NA	NA	NA
C401	0.004654242	863.087875	HMDB05446	2	4711.836613	1	C55H96O6	CQZAAIKPSLHIBC-CUQDGRJASA-N	NA	NA	CQZAAIKPSLHIBC-CUQDGRJASA-N	Organic compounds	Lipids and lipid-like molecules	Glycerolipids	Triradylcglycerols	Triacylglycerols	This compound belongs to the class of organic compounds known as triacylglycerols. These are glycerides consisting of three fatty acid chains covalently bonded to a glycerol molecule through ester linkages.
C543	0.004654242	21.169	C00039848	2	793.8803605	1	C8H10O4	ZNHXQNPNLZSOHO-UHFFFAOYNA-N	NA	NA	NA	NA	NA	NA	NA	NA	NA
C967	0.004657934	415.59375	5-Pentyl-1,3-benzenediol	2	282.2319472	1	C11H16O2	IRMPFYJSHJGOPE-UHFFFAOYSA-N	NA	NA	IRMPFYJSHJGOPE-UHFFFAOYSA-N	Organic compounds	Benzenoids	Phenols	Benzenediols	Resorcinols	This compound belongs to the class of organic compounds known as resorcinols. These are compounds containing a resorcinol moiety, which is a benzene ring bearing two hydroxyl groups at positions 1 and 3.
C1302	0.004657934	891.8045	C15HN6O20P7S13	3	174.4478811	1	C15HN6O20P7S13	NA	NA	NA	NA	NA	NA	NA	NA	NA	NA
C421	0.004712746	663.07975	UNPD46668	2	22973.74709	1	C48H75NO10	ONQROXDBJLLWOL-QHYPKJDBNA-N	NA	NA	NA	NA	NA	NA	NA	NA	NA
C1399	0.004746621	736.452	PS(O-16:0/21:0)	2	16430.5495	1	C43H86NO9P	AJOYHSFHWNENJT-SPUVKMFXNA-N	NA	NA	NA	NA	NA	NA	NA	NA	NA
C1263	0.004769766	771.74	C18H61N33O43P4S	3	1797.752856	1	C18H61N33O43P4S	NA	NA	NA	NA	NA	NA	NA	NA	NA	NA
C1140	0.00485394	689.3933333	C39H81NO3S2	3	1167.508988	1	C39H81NO3S2	NA	NA	NA	NA	NA	NA	NA	NA	NA	NA
C1329	0.004965511	611.9255	C22H74N17O3PS2	3	364.7022345	1	C22H74N17O3PS2	NA	NA	NA	NA	NA	NA	NA	NA	NA	NA
C141	0.0052761	1010.226714	PS(20:5(5Z,8Z,11Z,14Z,17Z)/22:4(7Z,10Z,13Z,16Z))	2	8495.522764	1	C48H76NO10P	VISXXMLFJHGJHW-IWNYUZRQSA-N	NA	NA	VISXXMLFJHGJHW-IWNYUZRQSA-N	Organic compounds	Lipids and lipid-like molecules	Glycerophospholipids	Glycerophosphoserines	Phosphatidylserines	This compound belongs to the class of organic compounds known as phosphatidylserines. These are glycerophosphoserines in which two fatty acids are bonded to the glycerol moiety through ester linkages.
C807	0.005305311	38.7266	HMDB29362	2	6704.545023	1	C14H28O7	PDTNYXYWXDHHEM-UHFFFAOYNA-N	NA	NA	NA	NA	NA	NA	NA	NA	NA
C1256	0.005305311	777.6	PE(O-20:0/22:4(7Z,10Z,13Z,16Z))	2	6053.892585	1	C47H88NO7P	SGHUURAIAIGMKB-DTCKTRRTNA-N	NA	NA	NA	NA	NA	NA	NA	NA	NA
C1359	0.005317553	663.7675	Docosanamide	2	212.4981125	1	C22H45NO	ORAWFNKFUWGRJG-UHFFFAOYSA-N	NA	NA	ORAWFNKFUWGRJG-UHFFFAOYSA-N	Organic compounds	Lipids and lipid-like molecules	Fatty Acyls	Fatty amides	Fatty amides	This compound belongs to the class of organic compounds known as fatty amides. These are carboxylic acid amide derivatives of fatty acids, that are formed from a fatty acid and an amine.
C1324	0.005331137	594.799	HMDB03101	2	399.9295737	1	C40H56O4	SZCBXWMUOPQSOX-PMBQVRPXNA-N	NA	NA	NA	NA	NA	NA	NA	NA	NA
C808	0.005382787	50.0626	C00003402__2	2	1180.981987	1	C18H20O3	IFYWTLQMNWNCFH-UKOAVKJFNA-N	NA	NA	NA	NA	NA	NA	NA	NA	NA
C809	0.005382787	1011.30725	C28H40N41O34PS4	3	420.7044518	1	C28H40N41O34PS4	NA	NA	NA	NA	NA	NA	NA	NA	NA	NA
C488	0.005463908	615.74	C29H74N14O4P2S	3	2328.086034	1	C29H74N14O4P2S	NA	NA	NA	NA	NA	NA	NA	NA	NA	NA
C920	0.005463908	704.72125	UNPD227460	2	759.1373434	1	C44H58O6	BIIBZAQPPUWOPA-ABGYYFLOSA-N	NA	NA	BIIBZAQPPUWOPA-ABGYYFLOSA-N	Organic compounds	Lipids and lipid-like molecules	Prenol lipids	Diterpenoids	Diterpenoids	This compound belongs to the class of organic compounds known as diterpenoids. These are terpene compounds formed by four isoprene units.
C513	0.005593079	733.1151429	C18H63N29O41P4S3	3	2938.195426	1	C18H63N29O41P4S3	NA	NA	NA	NA	NA	NA	NA	NA	NA	NA
C451	0.005626401	39.3725	HMDB03337	2	1215.651415	1	C20H32N6O12S2	YPZRWBKMTBYPTK-UHFFFAOYNA-N	NA	NA	NA	NA	NA	NA	NA	NA	NA
C180	0.005650462	673.8593077	C17H60N34O29P4S8	3	950.2778688	1	C17H60N34O29P4S8	NA	NA	NA	NA	NA	NA	NA	NA	NA	NA
C915	0.005650462	709.8505	C18H65N35O32P8S3	3	18913.30259	1	C18H65N35O32P8S3	NA	NA	NA	NA	NA	NA	NA	NA	NA	NA
C96	0.005757236	689.542	Cholesterol M+H-H20__1	2	41476.23084	1	C27H44	HVYWMOMLDIMFJA-UHFFFAOYNA-N	NA	NA	NA	NA	NA	NA	NA	NA	NA
C301	0.005763327	681.9228	HMDB11222__1	2	244909.9711	1	C44H78NO7P	OEZJTMNFEIOILN-ACTKFRKUSA-N	NA	NA	OEZJTMNFEIOILN-ACTKFRKUSA-N	Organic compounds	Lipids and lipid-like molecules	Glycerophospholipids	Glycerophosphocholines	1-(1Z-alkenyl),2-acyl-glycerophosphocholines	This compound belongs to the class of organic compounds known as 1-(1z-alkenyl),2-acyl-glycerophosphocholines. These are glycerophosphocholines that carry exactly one acyl chain attached to the glycerol moiety through an ester linkage at the O2-position, and one 1Z-alkenyl chain attached through an ether linkage at the O1-position.
C55	0.005801519	295.2092273	peptide 9	3	80.81868699	4	C9H10N4O13P2S9	NA	NA	NA	NA	Organic acids and derivatives	NA	Organic compounds	Oligopeptides	Amino acids, peptides, and analogues	Carboxylic acids and derivatives
C1032	0.005903674	266.6933333	C20H80N20O2S6	3	24.35246365	1	C20H80N20O2S6	NA	NA	NA	NA	NA	NA	NA	NA	NA	NA
C142	0.005953253	1010.330214	C35H113N32O8P3S4	3	737.5581012	1	C35H113N32O8P3S4	NA	NA	NA	NA	NA	NA	NA	NA	NA	NA
C349	0.005988344	667.0324444	C35H67NO2	3	11672.15938	1	C35H67NO2	NA	NA	NA	NA	NA	NA	NA	NA	NA	NA
C1274	0.006043839	789.089	C9H19N18O21P3S9	3	1694.933657	1	C9H19N18O21P3S9	NA	NA	NA	NA	NA	NA	NA	NA	NA	NA
C977	0.006051144	477.3535	UNPD154263__2	2	3412.150388	1	C24H50NO6P	PLQWZMJRHVARFU-CWRNGCRYNA-N	NA	NA	NA	NA	NA	NA	NA	NA	NA
C804	0.006072145	20.4936	O-Acetyl-L-carnitine; LC-ESI-QTOF; MS2; CE	2	3208.015689	1	C9H17NO4	RDHQFKQIGNGIED-MRVPVSSYSA-O	NA	NA	RDHQFKQIGNGIED-MRVPVSSYSA-O	Organic compounds	Lipids and lipid-like molecules	Fatty Acyls	Fatty acid esters	Acyl carnitines	This compound belongs to the class of organic compounds known as acyl carnitines. These are organic compounds containing a fatty acid with the carboxylic acid attached to carnitine through an ester bond.
C722	0.006083231	622.3872	UNPD217325__2	2	667.9832401	1	C37H40N4O6	QNCLLPOKTCYYFJ-YPMQZWMTSA-N	NA	NA	NA	NA	NA	NA	NA	NA	NA
C25	0.006164199	291.658	peptide 3	3	116.8245197	3	C48H98N4O	NA	NA	NA	NA	Organic acids and derivatives	NA	Organic compounds	Oligopeptides	Amino acids, peptides, and analogues	Carboxylic acids and derivatives
C1247	0.006240964	279.2595	UNPD205417	2	350.6224437	1	C29H52N2O	FXPDDUKAZLWMEK-ZKBQEMSTNA-N	NA	NA	NA	NA	NA	NA	NA	NA	NA
C464	0.006789933	816.8468571	CPD-9957__1	2	2819.233675	1	C54H84O4	NPCOQXAVBJJZBQ-WJNLUYJISA-N	NA	NA	NPCOQXAVBJJZBQ-WJNLUYJISA-N	Organic compounds	Lipids and lipid-like molecules	Prenol lipids	Quinone and hydroquinone lipids	Polyprenyl quinols	This compound belongs to the class of organic compounds known as polyprenyl quinols. These are compounds containing a polyisoprene chain attached to a quinol(hydroquinone) at the second ring position.
C672	0.006789933	389.3858	C19H38N2O3	3	676.7147897	1	C19H38N2O3	NA	NA	NA	NA	NA	NA	NA	NA	NA	NA
C783	0.006878562	469.0136	HMDB10397__1	2	2143.453594	1	C28H48NO7P	PDIGSOAOQOXRDU-WJPZTBRDSA-N	NA	NA	PDIGSOAOQOXRDU-WJPZTBRDSA-N	Organic compounds	Lipids and lipid-like molecules	Glycerophospholipids	Glycerophosphocholines	1-acyl-sn-glycero-3-phosphocholines	This compound belongs to the class of organic compounds known as 1-acyl-sn-glycero-3-phosphocholines. These are glycerophosphocholines in which the glycerol is esterified with a fatty acid at O-1 position, and linked at position 3 to a phosphocholine.
C1387	0.006878562	733.1305	C17H56N28O41P2S5	3	14863.69184	1	C17H56N28O41P2S5	NA	NA	NA	NA	NA	NA	NA	NA	NA	NA
C422	0.006916384	665.232	1-(2E,6E,10E,14E-phytatetraenyl)-2-(2E,6E,10E,14E-phytatetraenyl)-sn-glycero-3-phosphocholine__1	2	42605.48574	1	C48H84NO6P	AGNLISHIUKMJPX-RKLRZJDBNA-N	NA	NA	NA	NA	NA	NA	NA	NA	NA
C229	0.007076416	562.64725	C00017417	2	695.0316323	1	C19H26O4	QCRWAFVWZAWSSH-ZZQHZIFBNA-N	NA	NA	NA	NA	NA	NA	NA	NA	NA
C900	0.007076416	673.953	HMDB07874	2	51137.38868	1	C40H76NO8P	IWXJKHSPEQSQMD-GMGFYYQASA-N	NA	NA	IWXJKHSPEQSQMD-GMGFYYQASA-N	Organic compounds	Lipids and lipid-like molecules	Glycerophospholipids	Glycerophosphocholines	Phosphatidylcholines	This compound belongs to the class of organic compounds known as phosphatidylcholines. These are glycerophosphocholines in which the two free -OH are attached to one fatty acid each through an ester linkage.
C371	0.007182077	537.4672222	CHEBI:73854	2	4278.429017	1	C25H50NO7P	XBGIMYLOTRDXPK-AGXIJRPPSA-N	NA	NA	XBGIMYLOTRDXPK-AGXIJRPPSA-N	Organic compounds	Lipids and lipid-like molecules	Glycerophospholipids	Glycerophosphocholines	1-acyl-sn-glycero-3-phosphocholines	This compound belongs to the class of organic compounds known as 1-acyl-sn-glycero-3-phosphocholines. These are glycerophosphocholines in which the glycerol is esterified with a fatty acid at O-1 position, and linked at position 3 to a phosphocholine.
C1376	0.007239609	689.4515	UNPD187853	2	3757.911014	1	C51H87NO8	RQQPIMSWJUZZFS-BESWSSFFNA-N	NA	NA	NA	NA	NA	NA	NA	NA	NA
C446	0.007260897	16.67225	C9H11N3O21P2S2	3	393.3569367	1	C9H11N3O21P2S2	NA	NA	NA	NA	NA	NA	NA	NA	NA	NA
C523	0.007260897	445.6728571	HMDB39064	2	249.5278941	1	C26H34O6	QISGCNZPAGFKFT-UHFFFAOYNA-N	NA	NA	NA	NA	NA	NA	NA	NA	NA
C878	0.007282219	620.90425	C15H58N23O3P	3	14189.82063	1	C15H58N23O3P	NA	NA	NA	NA	NA	NA	NA	NA	NA	NA
C388	0.007380101	764.527	HMDB07341	2	1391.765983	1	C41H68O5	QXTGXTDCIADQLB-QOMNQLAJSA-N	NA	NA	QXTGXTDCIADQLB-QOMNQLAJSA-N	Organic compounds	Lipids and lipid-like molecules	Glycerolipids	Diradylglycerols	1,2-diacylglycerols	This compound belongs to the class of organic compounds known as 1,2-diacylglycerols. These are diacylglycerols containing a glycerol acylated at positions 1 and 2.
C576	0.007380101	870.8396667	C10H22N8O23P4S6	3	10663.47566	1	C10H22N8O23P4S6	NA	NA	NA	NA	NA	NA	NA	NA	NA	NA
C190	0.007388256	502.0484615	CHEBI:34114__2	2	346124.0127	1	C24H52NO6P	VLBPIWYTPAXCFJ-UHFFFAOYNA-N	NA	NA	NA	NA	NA	NA	NA	NA	NA
C1035	0.007545849	931.3283333	C16H41NO14P2S12	3	1282.445911	1	C16H41NO14P2S12	NA	NA	NA	NA	NA	NA	NA	NA	NA	NA
C58	0.007559392	549.9825455	UNPD138811	2	1261.595973	1	C22H45N5O7	DWXAWHAYQKBEPE-IYDZWJKXNA-N	NA	NA	NA	NA	NA	NA	NA	NA	NA
C943	0.007559392	717.57	UNPD51332	2	350.1720894	1	C35H60O8	HSDROPOCIAILAG-ZYVYUHQZNA-N	NA	NA	NA	NA	NA	NA	NA	NA	NA
C1218	0.007559392	40.53133333	C00001694	2	183.2768347	1	C17H19N3	DIZAFWUMCZPYGF-GGYSOQFKNA-N	NA	NA	NA	NA	NA	NA	NA	NA	NA
C827	0.007595597	790.7455	UNPD152506__1	2	6628.273603	1	C23H42O3	SNHBFKBOZVBFIT-LXGJOZCZNA-N	NA	NA	NA	NA	NA	NA	NA	NA	NA
C43	0.007725016	355.514875	peptide 5	3	1506.227112	3	C14H26O9P4S9	NA	NA	NA	NA	Amino acids, peptides, and analogues	Carboxylic acids and derivatives	Organic acids and derivatives	NA	Organic compounds	Oligopeptides
C1024	0.007769612	348.1786667	HMDB33481	2	162.9114098	1	C15H20N2O2	AOOCSKCGZYCEJX-UHFFFAOYNA-N	NA	NA	NA	NA	NA	NA	NA	NA	NA
C275	0.00778632	778.2693	UNPD35113	2	4982.560734	1	C36H72O5	FZTYKBIJMSVSIR-YOXAMXOMNA-N	NA	NA	NA	NA	NA	NA	NA	NA	NA
C894	0.007815905	657.5445	beta-D-galactosyl-(1<->1')-N-henicosanoyl-(4E,14Z)-sphingadienine	2	11341.76373	1	C45H85NO8	HPXKQDNHZNVSHF-MPGUYWTOSA-N	NA	NA	NA	NA	NA	NA	NA	NA	NA
C1059	0.007815905	810.2283333	UNPD176432	2	28341.73783	1	C43H72O4	JFPUWIXCTKDILT-PENUVISZNA-N	NA	NA	NA	NA	NA	NA	NA	NA	NA
C1091	0.007815905	899.6936667	HMDB05437	2	1466.246292	1	C57H106O6	INYBBHQUSIBINH-PBQHXTIFSA-N	NA	NA	INYBBHQUSIBINH-PBQHXTIFSA-N	Organic compounds	Lipids and lipid-like molecules	Glycerolipids	Triradylcglycerols	Triacylglycerols	This compound belongs to the class of organic compounds known as triacylglycerols. These are glycerides consisting of three fatty acid chains covalently bonded to a glycerol molecule through ester linkages.
C948	0.007865145	761.0225	HMDB08645	2	4381.224089	1	C52H92NO8P	ULZTUOADIOKOKC-YULNPZPOSA-N	NA	NA	ULZTUOADIOKOKC-YULNPZPOSA-N	Organic compounds	Lipids and lipid-like molecules	Glycerophospholipids	Glycerophosphocholines	Phosphatidylcholines	This compound belongs to the class of organic compounds known as phosphatidylcholines. These are glycerophosphocholines in which the two free -OH are attached to one fatty acid each through an ester linkage.
C49	0.007888889	21.54670833	UNPD184165	2	342.7809481	1	C37H32O14S	MHDXEEOQVCHYHL-VTNMFREYNA-N	NA	NA	NA	NA	NA	NA	NA	NA	NA
C1242	0.007888889	331.868	stearic acid__2	2	72.53280687	1	C18H36O2	QIQXTHQIDYTFRH-UHFFFAOYSA-N	NA	NA	QIQXTHQIDYTFRH-UHFFFAOYSA-N	Organic compounds	Lipids and lipid-like molecules	Fatty Acyls	Fatty acids and conjugates	Long-chain fatty acids	This compound belongs to the class of organic compounds known as long-chain fatty acids. These are fatty acids with an aliphatic tail that contains between 13 and 21 carbon atoms.
C1321	0.00797192	604.119	CHEBI:74194	2	1031.658565	1	C37H75NO4	INSWGVYHIZSLSR-UKHODWDQNA-N	NA	NA	NA	NA	NA	NA	NA	NA	NA
C240	0.007991547	863.3372727	C38H104N18O3S2	3	16824.25604	1	C38H104N18O3S2	NA	NA	NA	NA	NA	NA	NA	NA	NA	NA
C1033	0.008060272	941.6386667	C13H42N12O13S13	3	2498.626846	1	C13H42N12O13S13	NA	NA	NA	NA	NA	NA	NA	NA	NA	NA
C1025	0.00809809	260.4093333	UNPD176888	2	19.82745393	1	C46H72O15	CDDRXFDOMKMHDM-WTRDEMTKNA-N	NA	NA	NA	NA	NA	NA	NA	NA	NA
C1275	0.008115931	793.0455	C11H13N22O15P5S7	3	1872.53216	1	C11H13N22O15P5S7	NA	NA	NA	NA	NA	NA	NA	NA	NA	NA
C987	0.008283796	537.416	HMDB11482	2	42801.73172	1	C25H50NO7P	DGAUETYRWFLGRT-OPSAWKISSA-N	NA	NA	DGAUETYRWFLGRT-OPSAWKISSA-N	Organic compounds	Lipids and lipid-like molecules	Glycerophospholipids	Glycerophosphoethanolamines	2-acyl-sn-glycero-3-phosphoethanolamines	This compound belongs to the class of organic compounds known as 2-acyl-sn-glycero-3-phosphoethanolamines. These are glycerophoethanolamines in which the glycerol is esterified with a fatty acid at O-2 position, and linked at position 3 to a phosphoethanolamine.
C1008	0.008283796	1011.493	C19H67N30O6P	3	1258.920329	1	C19H67N30O6P	NA	NA	NA	NA	NA	NA	NA	NA	NA	NA
C441	0.008336848	488.773625	HMDB11473	2	2096.421363	1	C21H44NO7P	CKPBBEOJHAPPBT-HXUWFJFHSA-N	NA	NA	CKPBBEOJHAPPBT-HXUWFJFHSA-N	Organic compounds	Lipids and lipid-like molecules	Glycerophospholipids	Glycerophosphoethanolamines	2-acyl-sn-glycero-3-phosphoethanolamines	This compound belongs to the class of organic compounds known as 2-acyl-sn-glycero-3-phosphoethanolamines. These are glycerophoethanolamines in which the glycerol is esterified with a fatty acid at O-2 position, and linked at position 3 to a phosphoethanolamine.
C1078	0.008348883	864.673	C00044038	2	972.0302588	1	C13H20	SPQQVZADFOATIQ-YWLJYKEXSA-N	NA	NA	SPQQVZADFOATIQ-YWLJYKEXSA-N	Organic compounds	Hydrocarbons	Unsaturated hydrocarbons	Olefins	Alkatetraenes	This compound belongs to the class of organic compounds known as alkatetraenes. These are acyclic hydrocarbons that contain exactly four carbon-to-carbon double bonds.
C1445	0.008348883	104.0165	CHEBI:44920	2	1207.486325	1	C8H18O5	UWHCKJMYHZGTIT-UHFFFAOYSA-N	NA	NA	UWHCKJMYHZGTIT-UHFFFAOYSA-N	Organic compounds	Organic oxygen compounds	Organooxygen compounds	Ethers	Polyethylene glycols	This compound belongs to the class of organic compounds known as polyethylene glycols. These are oligomers or polymers of ethylene oxide, with the general formula (C2H4O)n (with n>=3).
C504	0.008581903	702.0674286	HMDB09507	2	9411.848451	1	C49H86NO8P	GVEPBCYVPDPMLO-JRXWFAPSSA-N	NA	NA	GVEPBCYVPDPMLO-JRXWFAPSSA-N	Organic compounds	Lipids and lipid-like molecules	Glycerophospholipids	Glycerophosphoethanolamines	Phosphatidylethanolamines	This compound belongs to the class of organic compounds known as phosphatidylethanolamines. These are glycerophosphoetahnolamines in which two fatty acids are bonded to the glycerol moiety through ester linkages.
C493	0.008847501	650.2292857	ECMDB21039	2	6206.60477	1	C41H80NO10P	HKWOEGDFAHOQQO-LDMFOXSQNA-N	NA	NA	NA	NA	NA	NA	NA	NA	NA
C632	0.008903808	716.8888333	C30H69N7O2S	3	3418.538599	1	C30H69N7O2S	NA	NA	NA	NA	NA	NA	NA	NA	NA	NA
C786	0.008903808	445.9592	peptide 40	3	64.32516917	2	C13H45N26O27PS3	NA	NA	NA	NA	Carboxylic acids and derivatives	Organic acids and derivatives	NA	Organic compounds	Oligopeptides	Amino acids, peptides, and analogues
C898	0.008910161	644.848	C43H85NO8__1	3	3183.937726	1	C43H85NO8	NA	NA	NA	NA	NA	NA	NA	NA	NA	NA
C185	0.008958031	692.1911538	PE(20:4(5Z,8Z,11Z,14Z)/21:0)	2	4979.526999	1	C46H84NO8P	ICKAWVOMHYMWSA-ISCHEEQYNA-N	NA	NA	NA	NA	NA	NA	NA	NA	NA
C551	0.009022831	309.5228333	peptide 34	3	61.47327377	2	C24H32O5S	NA	NA	NA	NA	Carboxylic acids and derivatives	Organic acids and derivatives	NA	Organic compounds	Oligopeptides	Amino acids, peptides, and analogues
C802	0.009067518	23.051	C7H22N3O16PS3	3	488.8689592	1	C7H22N3O16PS3	NA	NA	NA	NA	NA	NA	NA	NA	NA	NA
C1422	0.009067518	445.3025	C00015671	2	282.2053681	1	C23H41N	YMMNFUJNCOWQRX-UHFFFAOYSA-N	NA	NA	YMMNFUJNCOWQRX-UHFFFAOYSA-N	Organic compounds	Benzenoids	Benzene and substituted derivatives	Phenylmethylamines	Phenylmethylamines	This compound belongs to the class of organic compounds known as phenylmethylamines. These are compounds containing a phenylmethtylamine moiety, which consists of a phenyl group substituted by an methanamine.
C166	0.009215996	1011.256077	CHEBI:84506	2	5714.499843	1	C46H82NO10P	UZBGQAUYCOMBMI-FBAMSMPZSA-N	NA	NA	UZBGQAUYCOMBMI-FBAMSMPZSA-N	Organic compounds	Lipids and lipid-like molecules	Glycerophospholipids	Glycerophosphoserines	Phosphatidylserines	This compound belongs to the class of organic compounds known as phosphatidylserines. These are glycerophosphoserines in which two fatty acids are bonded to the glycerol moiety through ester linkages. As is the case with diacylglycerols, phosphatidylserines can have many different combinations of fatty acids of varying lengths and saturation attached to the C-1 and C-2 positions.
C1284	0.009414892	813.587	HMDB06707__2	2	2967.395513	1	C54H82O4	UUGXJSBPSRROMU-WJNLUYJISA-N	NA	NA	UUGXJSBPSRROMU-WJNLUYJISA-N	Organic compounds	Lipids and lipid-like molecules	Prenol lipids	Quinone and hydroquinone lipids	Ubiquinones	This compound belongs to the class of organic compounds known as ubiquinones. These are coenzyme Q derivatives containing a 5, 6-dimethoxy-3-methyl(1,4-benzoquinone) moiety to which an isoprenyl group is attached at ring position 2(or 6).
C157	0.009429859	759.1655	peptide 21	3	344.7460306	2	C44H58O4	NA	NA	NA	NA	Organic acids and derivatives	NA	Organic compounds	Oligopeptides	Amino acids, peptides, and analogues	Carboxylic acids and derivatives
C1414	0.009452733	418.6735	HMDB11489__2	2	177.3682045	1	C25H42NO7P	MMHCCHGAKPRCIO-KOYQJJOGSA-N	NA	NA	MMHCCHGAKPRCIO-KOYQJJOGSA-N	Organic compounds	Lipids and lipid-like molecules	Glycerophospholipids	Glycerophosphoethanolamines	2-acyl-sn-glycero-3-phosphoethanolamines	This compound belongs to the class of organic compounds known as 2-acyl-sn-glycero-3-phosphoethanolamines. These are glycerophoethanolamines in which the glycerol is esterified with a fatty acid at O-2 position, and linked at position 3 to a phosphoethanolamine.
C16	0.009525729	14.52994872	C8H7N14O6P3S5	3	1664.345081	1	C8H7N14O6P3S5	NA	NA	NA	NA	NA	NA	NA	NA	NA	NA
C625	0.009597188	695.4483333	C18H67N28O42P7S2	3	13134.94505	1	C18H67N28O42P7S2	NA	NA	NA	NA	NA	NA	NA	NA	NA	NA
C879	0.009716494	621.341	C34H59NO2	3	36005.69066	1	C34H59NO2	NA	NA	NA	NA	NA	NA	NA	NA	NA	NA
C561	0.009795225	800.3673333	UNPD174855	2	2460.090236	1	C40H76O4	FUDUPJKAUNIFJZ-SSJGGABLNA-N	NA	NA	NA	NA	NA	NA	NA	NA	NA
C1170	0.009798032	750.2903333	N-acetyl-D-glucosaminyl-(1->4)-N-acetylmuramoyl-L-alanyl-D-glutamyl-6-carboxy-L-lysine	2	749.209485	1	C34H56N6O20	YYHVEOZOKOAOKS-WGSAIHTNSA-N	NA	NA	YYHVEOZOKOAOKS-WGSAIHTNSA-N	Organic compounds	Organic acids and derivatives	Carboxylic acids and derivatives	Amino acids, peptides, and analogues	Peptides	This compound belongs to the class of organic compounds known as peptides. These are compounds containing an amide derived from two or more amino carboxylic acid molecules (the same or different) by formation of a covalent bond from the carbonyl carbon of one to the nitrogen atom of another.
C1193	0.009910039	537.5286667	UNPD168785	2	1224.061557	1	C38H55NO6	BDSQKXWXNNYEGV-FAGGKFOKNA-N	NA	NA	NA	NA	NA	NA	NA	NA	NA
C68	0.009955014	14.935	C8H10N2O5P2S5	3	3099.29477	1	C8H10N2O5P2S5	NA	NA	NA	NA	NA	NA	NA	NA	NA	NA
C11	0.009965981	248.3522381	peptide 2	3	97.68945232	2	C28H52NO6P	NA	NA	NA	NA	NA	Organic compounds	Oligopeptides	Amino acids, peptides, and analogues	Carboxylic acids and derivatives	Organic acids and derivatives
C1265	0.009965981	772.6015	beta,beta-Caroten-4-one	2	751.5403148	1	C40H54O	QXNWZXMBUKUYMD-QQGJMDNJSA-N	NA	NA	QXNWZXMBUKUYMD-QQGJMDNJSA-N	Organic compounds	Lipids and lipid-like molecules	Prenol lipids	Tetraterpenoids	Xanthophylls	This compound belongs to the class of organic compounds known as xanthophylls. These are carotenoids containing an oxygenated carotene backbone. Carotenes are characterized by the presence of two end-groups (mostly cyclohexene rings, but also cyclopentene rings or acyclic groups) linked by a long branched alkyl chain. Carotenes belonging form a subgroup of the carotenoids family. Xanthophylls ari…
C667	0.010119338	1011.2464	C18H68N35O32P5S7	3	364.4537614	1	C18H68N35O32P5S7	NA	NA	NA	NA	NA	NA	NA	NA	NA	NA
C968	0.010225382	462.357	HMDB10397__2	2	2182.041006	1	C28H48NO7P	PDIGSOAOQOXRDU-WJPZTBRDSA-N	NA	NA	PDIGSOAOQOXRDU-WJPZTBRDSA-N	Organic compounds	Lipids and lipid-like molecules	Glycerophospholipids	Glycerophosphocholines	1-acyl-sn-glycero-3-phosphocholines	This compound belongs to the class of organic compounds known as 1-acyl-sn-glycero-3-phosphocholines. These are glycerophosphocholines in which the glycerol is esterified with a fatty acid at O-1 position, and linked at position 3 to a phosphocholine.
C1364	0.010316558	711.2325	C18H70N27O35P9S2	3	39984.78148	1	C18H70N27O35P9S2	NA	NA	NA	NA	NA	NA	NA	NA	NA	NA
C1277	0.01036722	794.9895	UNPD118440	2	13599.11352	1	C40H68O4	IXRANGUGSVRSRI-ZLPKDWBSNA-N	NA	NA	NA	NA	NA	NA	NA	NA	NA
C1225	0.010548312	1011.3345	C30H70N14O	3	477.5627915	1	C30H70N14O	NA	NA	NA	NA	NA	NA	NA	NA	NA	NA
C959	0.010720788	755.31125	C32H71N7S	3	2887.897535	1	C32H71N7S	NA	NA	NA	NA	NA	NA	NA	NA	NA	NA
C338	0.010750014	603.1255556	DB08288	2	198.12802	1	C13H25NO3	GSYSEQUYQXPNHH-WEUYFXHZNA-N	NA	NA	NA	NA	NA	NA	NA	NA	NA
C1340	0.010850836	655.742	HMDB11351__3	2	4799.127876	1	C41H76NO7P	OFLIDIBZDKQXPD-UKFMZXQISA-N	NA	NA	OFLIDIBZDKQXPD-UKFMZXQISA-N	Organic compounds	Lipids and lipid-like molecules	Glycerophospholipids	Glycerophosphoethanolamines	1-(1Z-alkenyl),2-acylglycerophosphoethanolamines	This compound belongs to the class of organic compounds known as 1-(1z-alkenyl),2-acylglycerophosphoethanolamines. These are glycerophosphoethanolamines that carry exactly one acyl chain attached to the glycerol moiety through an ester linkage at the O2-position, and one 1Z-alkenyl chain attached through an ether linkage at the O1-position.
C189	0.011011671	502.0160769	HMDB11152	2	5367.206496	1	C21H44NO6P	QYTPGOPLNFESQC-NUTQULCTSA-N	NA	NA	QYTPGOPLNFESQC-NUTQULCTSA-N	Organic compounds	Lipids and lipid-like molecules	Glycerophospholipids	Glycerophosphoethanolamines	1-(1Z-alkenyl)-glycero-3-phosphoethanolamines	This compound belongs to the class of organic compounds known as 1-(1z-alkenyl)-glycero-3-phosphoethanolamines. These are glycerophosphoglycerophosphates that carry exactly one 1Z-alkenyl chain attached to the glycerol moiety through an ether linkage.
C1201	0.011064789	17.921	C6H11N2O13P3S3	3	288.3619113	1	C6H11N2O13P3S3	NA	NA	NA	NA	NA	NA	NA	NA	NA	NA
C27	0.011191913	348.6613	peptide 4	3	1206.759439	3	C20H72NO3PS18	NA	NA	NA	NA	Carboxylic acids and derivatives	Organic acids and derivatives	NA	Organic compounds	Oligopeptides	Amino acids, peptides, and analogues
C891	0.011232234	660.484	CHEBI:74256	2	13158.47716	1	C38H74O8	AQVWXIRCPXPVPT-UNCJEZMPSA-N	NA	NA	AQVWXIRCPXPVPT-UNCJEZMPSA-N	Organic compounds	Lipids and lipid-like molecules	Saccharolipids	NA	Saccharolipids	This compound belongs to the class of organic compounds known as saccharolipids. These are compounds in which fatty acids are linked directly to a sugar backbone, forming structures that are compatible with membrane bilayers. In the saccharolipids, a sugar substitutes for the glycerol backbone that is present in glycerolipids and glycerophospholipids. The most familiar saccharolipids contain an a…
C604	0.011663597	677.7825	HMDB08926	2	18633.68999	1	C39H76NO8P	LYJWNHGFGVVCAO-IEHWZJNJSA-N	NA	NA	LYJWNHGFGVVCAO-IEHWZJNJSA-N	Organic compounds	Lipids and lipid-like molecules	Glycerophospholipids	Glycerophosphoethanolamines	Phosphatidylethanolamines	This compound belongs to the class of organic compounds known as phosphatidylethanolamines. These are glycerophosphoetahnolamines in which two fatty acids are bonded to the glycerol moiety through ester linkages.
C1258	0.011698004	778.8235	C9H14N14O15P4S9	3	959.0667175	1	C9H14N14O15P4S9	NA	NA	NA	NA	NA	NA	NA	NA	NA	NA
C384	0.011777535	170.232	HMDB35665	2	374.0874931	1	C12H12N2O2	FSNCEEGOMTYXKY-UHFFFAOYNA-N	NA	NA	NA	NA	NA	NA	NA	NA	NA
C360	0.011800214	714.7637778	C17H68N27O40P3S5	3	24094.34274	1	C17H68N27O40P3S5	NA	NA	NA	NA	NA	NA	NA	NA	NA	NA
C178	0.01193804	644.649	C36H71N2O5P	3	61943.35241	1	C36H71N2O5P	NA	NA	NA	NA	NA	NA	NA	NA	NA	NA
C532	0.012096651	528.8278571	HMDB11129	2	839.2046536	1	C23H48NO7P	KIHAGWUUUHJRMS-JOCHJYFZSA-N	NA	NA	KIHAGWUUUHJRMS-JOCHJYFZSA-N	Organic compounds	Lipids and lipid-like molecules	Glycerophospholipids	Glycerophosphoethanolamines	2-acyl-sn-glycero-3-phosphoethanolamines	This compound belongs to the class of organic compounds known as 2-acyl-sn-glycero-3-phosphoethanolamines. These are glycerophoethanolamines in which the glycerol is esterified with a fatty acid at O-2 position, and linked at position 3 to a phosphoethanolamine.
C1325	0.0125206	590.982	CHEBI:67035	2	655.8276332	1	C36H73NO4	IEZRNEGTKRQRFV-LFBNJJMOSA-N	NA	NA	IEZRNEGTKRQRFV-LFBNJJMOSA-N	Organic compounds	Lipids and lipid-like molecules	Sphingolipids	Ceramides	Phytoceramides	This compound belongs to the class of organic compounds known as phytoceramides. These are n-acylated 4-hydroxysphinganine.
C269	0.012621322	14.69545455	C7H15N4O16P3S5	3	565.2463563	1	C7H15N4O16P3S5	NA	NA	NA	NA	NA	NA	NA	NA	NA	NA
C400	0.012940704	832.521	PC(P-20:0/19:1(9Z))__1	2	5059.596052	1	C47H92NO7P	GLURJCWZMKBYPE-VUDUBTCSNA-N	NA	NA	NA	NA	NA	NA	NA	NA	NA
C1125	0.013131509	679.141	C23H71N21OS2	3	10842.38637	1	C23H71N21OS2	NA	NA	NA	NA	NA	NA	NA	NA	NA	NA
C913	0.013145532	709.507	HMDB09592	2	15958.53748	1	C47H86NO8P	DGHXIYUMNKIUPM-PPPPXIRXSA-N	NA	NA	DGHXIYUMNKIUPM-PPPPXIRXSA-N	Organic compounds	Lipids and lipid-like molecules	Glycerophospholipids	Glycerophosphoethanolamines	Phosphatidylethanolamines	This compound belongs to the class of organic compounds known as phosphatidylethanolamines. These are glycerophosphoetahnolamines in which two fatty acids are bonded to the glycerol moiety through ester linkages.
C156	0.013291693	720.1775	HMDB08057__1	2	396841.0314	1	C48H84NO8P	FAUYAENFVCNTAL-PFFNLMTBSA-N	NA	NA	FAUYAENFVCNTAL-PFFNLMTBSA-N	Organic compounds	Lipids and lipid-like molecules	Glycerophospholipids	Glycerophosphocholines	Phosphatidylcholines	This compound belongs to the class of organic compounds known as phosphatidylcholines. These are glycerophosphocholines in which the two free -OH are attached to one fatty acid each through an ester linkage.
C750	0.013313621	708.3468	HMDB11351__2	2	12860.79253	1	C41H76NO7P	OFLIDIBZDKQXPD-UKFMZXQISA-N	NA	NA	OFLIDIBZDKQXPD-UKFMZXQISA-N	Organic compounds	Lipids and lipid-like molecules	Glycerophospholipids	Glycerophosphoethanolamines	1-(1Z-alkenyl),2-acylglycerophosphoethanolamines	This compound belongs to the class of organic compounds known as 1-(1z-alkenyl),2-acylglycerophosphoethanolamines. These are glycerophosphoethanolamines that carry exactly one acyl chain attached to the glycerol moiety through an ester linkage at the O2-position, and one 1Z-alkenyl chain attached through an ether linkage at the O1-position.
C1233	0.013342203	339.766	CHEBI:71009	2	1871.826802	1	C16H35NO2	ZKLREJQHRKUJHD-REIYMHPCNA-O	NA	NA	NA	NA	NA	NA	NA	NA	NA
C1278	0.013397774	794.501	C00042454	2	2443.322	1	C39H68O3	DUIIKPOJUKGTSI-LVYIWIAJSA-N	NA	NA	DUIIKPOJUKGTSI-LVYIWIAJSA-N	Organic compounds	Phenylpropanoids and polyketides	Cinnamic acids and derivatives	Hydroxycinnamic acids and derivatives	Coumaric acid esters	This compound belongs to the class of organic compounds known as coumaric acid esters. These are aromatic compounds containing an ester derivative of coumaric acid.
C77	0.013949095	1011.369421	PS(P-20:0/22:6(4Z,7Z,10Z,13Z,16Z,19Z))	2	1276.790916	1	C48H82NO9P	VVZRUZNDHOKQSD-XXKKYXSINA-N	NA	NA	NA	NA	NA	NA	NA	NA	NA
C249	0.014158829	651.1276364	C00049828__1	2	11525.13979	1	C46H68O3	JMDLXSJNUCOOQN-KRECXNKNNA-N	NA	NA	NA	NA	NA	NA	NA	NA	NA
C680	0.014201129	300.148	C40H89N5O3S	3	37.21160236	1	C40H89N5O3S	NA	NA	NA	NA	NA	NA	NA	NA	NA	NA
C303	0.014255138	697.6856	C18H72N23O35P7S6	3	86100.2427	1	C18H72N23O35P7S6	NA	NA	NA	NA	NA	NA	NA	NA	NA	NA
C555	0.014255138	779.0011667	C10H20N20O13P4S10	3	2019.785857	1	C10H20N20O13P4S10	NA	NA	NA	NA	NA	NA	NA	NA	NA	NA
C1391	0.014493159	719.224	PC(22:4(7Z,10Z,13Z,16Z)/19:1(9Z))	2	34081.68071	1	C49H88NO8P	MYEHDYKQMPZNHI-RKUCNBSXNA-N	NA	NA	NA	NA	NA	NA	NA	NA	NA
C832	0.014643214	796.695	UNPD54416	2	760.7957762	1	C35H39NO14	CKURFXSHGVMIQW-JQMJDYQINA-N	NA	NA	NA	NA	NA	NA	NA	NA	NA
C1184	0.014656174	480.8406667	HMDB00848	2	6452.283646	1	C25H49NO4	FNPHNLNTJNMAEE-UHFFFAOYNA-N	NA	NA	NA	NA	NA	NA	NA	NA	NA
C8	0.014775422	257.4022955	peptide 1	3	54.99090371	3	C26H39N7O21P4S2	NA	NA	NA	NA	Organic compounds	Oligopeptides	Amino acids, peptides, and analogues	Carboxylic acids and derivatives	Organic acids and derivatives	NA
C1423	0.014775422	448.0215	HMDB00036	2	427.5247473	1	C26H45NO7S	WBWWGRHZICKQGZ-BKXUXKPJSA-N	NA	NA	WBWWGRHZICKQGZ-BKXUXKPJSA-N	Organic compounds	Lipids and lipid-like molecules	Steroids and steroid derivatives	Bile acids, alcohols and derivatives	Taurinated bile acids and derivatives	This compound belongs to the class of organic compounds known as taurinated bile acids and derivatives. These are bile acid derivatives containing a taurine conjugated to the bile acid moiety.
C455	0.014978412	227.3961429	2-(8-[3]-ladderane-octanyl)-sn-glycero-3-phosphocholine	2	70.15970043	1	C28H52NO6P	ZUCLYSUAXIPVLL-TZTJIVIFNA-N	NA	NA	NA	NA	NA	NA	NA	NA	NA
C830	0.01504482	788.01175	FMC-5(d18:1/24:0)	2	1788.215682	1	C58H103NO13	MWGICBBIKIBLOI-ILZZLQRINA-N	NA	NA	NA	NA	NA	NA	NA	NA	NA
C449	0.015485054	22.418875	HMDB29438	2	5236.570337	1	C6H15N4O5P	CCTIOCVIZPCTGO-UHFFFAOYNA-N	NA	NA	NA	NA	NA	NA	NA	NA	NA
C143	0.015490301	796.627	HMDB00950	2	7721.411091	1	C41H81NO3	NAJHAHQNQCNWOP-PUYNVXOJSA-N	NA	NA	NAJHAHQNQCNWOP-PUYNVXOJSA-N	Organic compounds	Lipids and lipid-like molecules	Sphingolipids	Ceramides	Ceramides	This compound belongs to the class of organic compounds known as ceramides. These are lipid molecules containing a sphingosine in which the amine group is linked to a fatty acid.
C676	0.015559201	227.1688	peptide 38	3	33.6865736	2	C6N10O10P2S3	NA	NA	NA	NA	NA	Organic compounds	Oligopeptides	Amino acids, peptides, and analogues	Carboxylic acids and derivatives	Organic acids and derivatives
C511	0.015605944	731.932	HMDB09290	2	14937.15483	1	C43H80NO8P	VFYOEYMEMUQWTK-SIZKBEQBSA-N	NA	NA	VFYOEYMEMUQWTK-SIZKBEQBSA-N	Organic compounds	Lipids and lipid-like molecules	Glycerophospholipids	Glycerophosphoethanolamines	Phosphatidylethanolamines	This compound belongs to the class of organic compounds known as phosphatidylethanolamines. These are glycerophosphoetahnolamines in which two fatty acids are bonded to the glycerol moiety through ester linkages.
C1166	0.015605944	748.4113333	CHEBI:70890	2	4401.721101	1	C40H81N2O7P	LPSAVWCDKGBKCC-UILOGYOONA-N	NA	NA	NA	NA	NA	NA	NA	NA	NA
C708	0.015743703	895.1866	UNPD191158	2	479.9840975	1	C49H84O3	QMNQAFGJFOAKMH-ACUBYHNHNA-N	NA	NA	NA	NA	NA	NA	NA	NA	NA
C1158	0.015934538	714.7543333	HMDB34952	2	1102.351723	1	C25H36O3	JQVNCYNADFKYNN-RXCALXPUNA-N	NA	NA	NA	NA	NA	NA	NA	NA	NA
C1372	0.016169184	705.182	PI-Cer(t18:0/22:0(2OH))	2	1619.308164	1	C46H92NO13P	HFXFWYSRXWDRDD-RGFYLQGFNA-N	NA	NA	NA	NA	NA	NA	NA	NA	NA
C834	0.016342583	800.044	C10H14N20O23P4S6	3	1206.719343	1	C10H14N20O23P4S6	NA	NA	NA	NA	NA	NA	NA	NA	NA	NA
C250	0.016606795	643.6301818	C24H58N20O	3	6962.556856	1	C24H58N20O	NA	NA	NA	NA	NA	NA	NA	NA	NA	NA
C723	0.017005295	621.966	C40H78N3O3P	3	1691.456389	1	C40H78N3O3P	NA	NA	NA	NA	NA	NA	NA	NA	NA	NA
C186	0.017806978	724.6114615	C21H80N31O20P9S6	3	13466.49927	1	C21H80N31O20P9S6	NA	NA	NA	NA	NA	NA	NA	NA	NA	NA
C420	0.018135634	678.126875	C26H69N21O2	3	10451.17813	1	C26H69N21O2	NA	NA	NA	NA	NA	NA	NA	NA	NA	NA
C669	0.018192491	1010.351	UNPD75611	2	426.2623287	1	C49H76N10O13	OXWGDZCZZKVNKF-XCCMWQFXNA-N	NA	NA	NA	NA	NA	NA	NA	NA	NA
C1412	0.018621207	410.505	C00048025	2	84.45811774	1	C28H40O3	JHPMFVKZPIBTMK-NFDLGSPRNA-N	NA	NA	NA	NA	NA	NA	NA	NA	NA
C1136	0.018724676	681.9073333	C15H54N27O36P7S2	3	3824.106759	1	C15H54N27O36P7S2	NA	NA	NA	NA	NA	NA	NA	NA	NA	NA
C160	0.019079764	490.2866429	5-Phenyl-2-propylpyridine	2	3231.785315	1	C14H15N	BVDPEOPUDQPYDO-UHFFFAOYSA-N	NA	NA	BVDPEOPUDQPYDO-UHFFFAOYSA-N	Organic compounds	Organoheterocyclic compounds	Pyridines and derivatives	Phenylpyridines	Phenylpyridines	This compound belongs to the class of organic compounds known as phenylpyridines. These are polycyclic aromatic compounds containing a benzene ring linked to a pyridine ring through a CC or CN bond.
C861	0.019079764	886.77225	UNPD75044	2	4041.487109	1	C49H82O3	GDFSBTHRBKRFTF-UHFFFAOYNA-N	NA	NA	NA	NA	NA	NA	NA	NA	NA
C192	0.01915828	514.9155385	1-nonadecanoyl-sn-glycero-3-phosphocholine	2	1686.462831	1	C27H56NO7P	WYIMORDZGCUBAA-AREMUKBSSA-N	NA	NA	WYIMORDZGCUBAA-AREMUKBSSA-N	Organic compounds	Lipids and lipid-like molecules	Glycerophospholipids	Glycerophosphocholines	1-acyl-sn-glycero-3-phosphocholines	This compound belongs to the class of organic compounds known as 1-acyl-sn-glycero-3-phosphocholines. These are glycerophosphocholines in which the glycerol is esterified with a fatty acid at O-1 position, and linked at position 3 to a phosphocholine.
C1410	0.01915828	403.246	UNPD120296	2	324.9762962	1	C25H41NO4	IPAZGTSTZYXZAT-QHCPKHFHSA-N	NA	NA	IPAZGTSTZYXZAT-QHCPKHFHSA-N	Organic compounds	Organic acids and derivatives	Carboxylic acids and derivatives	Amino acids, peptides, and analogues	Tyrosine and derivatives	This compound belongs to the class of organic compounds known as tyrosine and derivatives. These are compounds containing tyrosine or a derivative thereof resulting from reaction of tyrosine at the amino group or the carboxy group, or from the replacement of any hydrogen of glycine by a heteroatom.
C1401	0.019331989	740.905	C00032848__2	2	478.0440183	1	C35H56O8	QUBNLZCADIYAFW-QQTXJTAONA-N	NA	NA	NA	NA	NA	NA	NA	NA	NA
C515	0.019606179	727.6132857	HMDB11394	2	361945.3901	1	C45H78NO7P	FIJFPUAJUDAZEY-MNDXXDKYSA-N	NA	NA	FIJFPUAJUDAZEY-MNDXXDKYSA-N	Organic compounds	Lipids and lipid-like molecules	Glycerophospholipids	Glycerophosphoethanolamines	1-(1Z-alkenyl),2-acylglycerophosphoethanolamines	This compound belongs to the class of organic compounds known as 1-(1z-alkenyl),2-acylglycerophosphoethanolamines. These are glycerophosphoethanolamines that carry exactly one acyl chain attached to the glycerol moiety through an ester linkage at the O2-position, and one 1Z-alkenyl chain attached through an ether linkage at the O1-position.
C129	0.019773934	683.6994667	1-tetradecanoyl-2-(8-[3]-ladderane-octanyl)-sn-glycerophosphocholine	2	35491.99408	1	C42H78NO7P	QXRNERSNNFESBS-KFWKXNAUNA-N	NA	NA	NA	NA	NA	NA	NA	NA	NA
C826	0.019807359	768.69975	UNPD105907	2	243.2559198	1	C36H31NO12	ITSJHYQNIMLZSR-BBFHYMBLNA-N	NA	NA	NA	NA	NA	NA	NA	NA	NA
C952	0.019980461	742.4645	PC(P-20:0/17:1(9Z))	2	21556.18316	1	C45H88NO7P	VSDMIHBQDWSLQW-KXCUOIAVNA-N	NA	NA	NA	NA	NA	NA	NA	NA	NA
C988	0.020143162	537.2765	UNPD133811	2	631.8152821	1	C30H43NO2	NCHIBUNXTRMMQJ-NSQTVADSNA-N	NA	NA	NA	NA	NA	NA	NA	NA	NA
C910	0.020257453	659.76025	C16H63N21O34P6S7	3	879.2903033	1	C16H63N21O34P6S7	NA	NA	NA	NA	NA	NA	NA	NA	NA	NA
C227	0.020883655	473.0733333	HMDB12108__1	2	922.7646223	1	C25H52NO7P	SRRQPVVYXBTRQK-XMMPIXPASA-N	NA	NA	SRRQPVVYXBTRQK-XMMPIXPASA-N	Organic compounds	Lipids and lipid-like molecules	Glycerophospholipids	Glycerophosphocholines	1-acyl-sn-glycero-3-phosphocholines	This compound belongs to the class of organic compounds known as 1-acyl-sn-glycero-3-phosphocholines. These are glycerophosphocholines in which the glycerol is esterified with a fatty acid at O-1 position, and linked at position 3 to a phosphocholine.
C1199	0.020896362	562.8893333	UNPD160552	2	490.1648305	1	C36H57NO4	VLEXYJYNPNSQRM-RZWNMEAANA-N	NA	NA	NA	NA	NA	NA	NA	NA	NA
C806	0.020979889	22.751	3-Hydroxytyrosine	2	1981.647285	1	C9H11NO4	WTDRDQBEARUVNC-LURJTMIESA-N	NA	NA	WTDRDQBEARUVNC-LURJTMIESA-N	Organic compounds	Organic acids and derivatives	Carboxylic acids and derivatives	Amino acids, peptides, and analogues	Tyrosine and derivatives	This compound belongs to the class of organic compounds known as tyrosine and derivatives. These are compounds containing tyrosine or a derivative thereof resulting from reaction of tyrosine at the amino group or the carboxy group, or from the replacement of any hydrogen of glycine by a heteroatom.
C1064	0.021364351	843.1883333	DB04486	2	810.6388699	1	C8H18N2O2	KMPBBRFCAYFTMR-ZETCQYMHSA-N	NA	NA	KMPBBRFCAYFTMR-ZETCQYMHSA-N	Organic compounds	Organic acids and derivatives	Carboxylic acids and derivatives	Amino acids, peptides, and analogues	L-alpha-amino acids	This compound belongs to the class of organic compounds known as l-alpha-amino acids. These are alpha amino acids which have the L-configuration of the alpha-carbon atom.
C567	0.021567923	846.4241667	C9H16N12O19P4S7	3	2253.404974	1	C9H16N12O19P4S7	NA	NA	NA	NA	NA	NA	NA	NA	NA	NA
C670	0.021653212	1011.6824	PS(P-18:0/20:2(11Z,14Z))	2	1767.29254	1	C44H82NO9P	JGSPPYZHDUHAIA-RJVFBMGTNA-N	NA	NA	NA	NA	NA	NA	NA	NA	NA
C44	0.021679172	256.551875	vobtusine	2	128.363471	1	C43H50N4O5	IWNZQRZTZRLAFI-ZDYJRBGFSA-N	NA	NA	NA	NA	NA	NA	NA	NA	NA
C994	0.021679172	15.0575	UNPD134664	2	2438.362224	1	C4H8O2S4	RCHOTWTVBVIVPW-UHFFFAOYSA-N	NA	NA	RCHOTWTVBVIVPW-UHFFFAOYSA-N	Organic compounds	Organosulfur compounds	Sulfonyls	Sulfones	Sulfones	This compound belongs to the class of organic compounds known as sulfones. These are compounds containing a sulfonyl group( which as the general structure RS(=O)2R' (R,R' =alkyl, aryl)) attached to two carbon atoms.
C199	0.021835965	293.6326667	peptide 22	3	65.99172818	3	C21H39N2O19P3S	NA	NA	NA	NA	Carboxylic acids and derivatives	Organic acids and derivatives	NA	Organic compounds	Oligopeptides	Amino acids, peptides, and analogues
C440	0.022252138	451.422875	HMDB10382__2	2	1055.069704	1	C24H50NO7P	ASWBNKHCZGQVJV-HSZRJFAPSA-N	NA	NA	ASWBNKHCZGQVJV-HSZRJFAPSA-N	Organic compounds	Lipids and lipid-like molecules	Glycerophospholipids	Glycerophosphocholines	1-acyl-sn-glycero-3-phosphocholines	This compound belongs to the class of organic compounds known as 1-acyl-sn-glycero-3-phosphocholines. These are glycerophosphocholines in which the glycerol is esterified with a fatty acid at O-1 position, and linked at position 3 to a phosphocholine.
C260	0.0228276	726.7701818	HMDB11251	2	334534.9354	1	C46H86NO7P	GDXHWAGFLXXWJB-FJXNGXPBSA-N	NA	NA	GDXHWAGFLXXWJB-FJXNGXPBSA-N	Organic compounds	Lipids and lipid-like molecules	Glycerophospholipids	Glycerophosphocholines	1-(1Z-alkenyl),2-acyl-glycerophosphocholines	This compound belongs to the class of organic compounds known as 1-(1z-alkenyl),2-acyl-glycerophosphocholines. These are glycerophosphocholines that carry exactly one acyl chain attached to the glycerol moiety through an ester linkage at the O2-position, and one 1Z-alkenyl chain attached through an ether linkage at the O1-position.
C1212	0.022878857	24.04066667	C00002075	2	486.5495806	1	C8H15NO3	FXUAIOOAOAVCGD-WLGYTPMDNA-N	NA	NA	NA	NA	NA	NA	NA	NA	NA
C210	0.023146992	583.4049167	HMDB02183	2	1361.368396	1	C22H32O2	MBMBGCFOFBJSGT-KUBAVDMBSA-N	NA	NA	MBMBGCFOFBJSGT-KUBAVDMBSA-N	Organic compounds	Lipids and lipid-like molecules	Fatty Acyls	Fatty acids and conjugates	Very long-chain fatty acids	This compound belongs to the class of organic compounds known as very long-chain fatty acids. These are fatty acids with an aliphatic tail that contains at least 22 carbon atoms.
C1153	0.023146992	730.7393333	C27H68N8S	3	1926.289259	1	C27H68N8S	NA	NA	NA	NA	NA	NA	NA	NA	NA	NA
C1031	0.023172426	277.8496667	Fildesin	2	167.9023813	1	C43H55N5O7	HHJUWIANJFBDHT-KOTLKJBCSA-N	NA	NA	HHJUWIANJFBDHT-KOTLKJBCSA-N	Organic compounds	Alkaloids and derivatives	Vinca alkaloids	NA	Vinca alkaloids	This compound belongs to the class of organic compounds known as vinca alkaloids. These are alkaloids with a dimeric chemical structure composed of an indole nucleus (catharanthine), and a dihydroindole nucleus (vindoline), joined together.
C1176	0.023950915	422.824	HMDB06461	2	801.5155246	1	C25H45NO4	MJLXQSQYKZWZCB-OKLKQMLONA-N	NA	NA	NA	NA	NA	NA	NA	NA	NA
C1195	0.024151324	549.4906667	PC(O-16:0/3:1(2E))	2	2904.236042	1	C27H54NO7P	FZTHXYOLVRRAMJ-CYLJNIGPNA-N	NA	NA	NA	NA	NA	NA	NA	NA	NA
C1316	0.024252721	574.4065	C31H61NO4	3	958.8336965	1	C31H61NO4	NA	NA	NA	NA	NA	NA	NA	NA	NA	NA
C974	0.024320249	492.341	HMDB11494__2	2	7439.128757	1	C27H46NO7P	ZMHRXVSSWJALGN-GOGKNFEWSA-N	NA	NA	ZMHRXVSSWJALGN-GOGKNFEWSA-N	Organic compounds	Lipids and lipid-like molecules	Glycerophospholipids	Glycerophosphoethanolamines	2-acyl-sn-glycero-3-phosphoethanolamines	This compound belongs to the class of organic compounds known as 2-acyl-sn-glycero-3-phosphoethanolamines. These are glycerophoethanolamines in which the glycerol is esterified with a fatty acid at O-2 position, and linked at position 3 to a phosphoethanolamine.
C404	0.024437919	857.5725	C55H108N2O4P2	3	5944.598265	1	C55H108N2O4P2	NA	NA	NA	NA	NA	NA	NA	NA	NA	NA
C852	0.024466469	861.28525	HMDB53072	2	3809.285818	1	C59H94O6	GQLYKGMOXHZZKM-FYXHTDDLSA-N	NA	NA	GQLYKGMOXHZZKM-FYXHTDDLSA-N	Organic compounds	Lipids and lipid-like molecules	Glycerolipids	Triradylcglycerols	Triacylglycerols	This compound belongs to the class of organic compounds known as triacylglycerols. These are glycerides consisting of three fatty acid chains covalently bonded to a glycerol molecule through ester linkages.
C70	0.024864772	297.65695	peptide 12	3	107.6228753	5	C38H66O14	NA	NA	NA	NA	Oligopeptides	Amino acids, peptides, and analogues	Carboxylic acids and derivatives	Organic acids and derivatives	NA	Organic compounds
C1143	0.024864772	699.3976667	C18H64N25O40P9	3	12980.10335	1	C18H64N25O40P9	NA	NA	NA	NA	NA	NA	NA	NA	NA	NA
C687	0.025252031	800.1774	C12H2O13P2S9	3	955.3714411	1	C12H2O13P2S9	NA	NA	NA	NA	NA	NA	NA	NA	NA	NA
C1063	0.025430794	842.8986667	C10H7N2O25P3S6	3	14874.07035	1	C10H7N2O25P3S6	NA	NA	NA	NA	NA	NA	NA	NA	NA	NA
C125	0.025873442	349.2660667	peptide 20	3	669.683651	2	C26H36O4	NA	NA	NA	NA	NA	Organic compounds	Oligopeptides	Amino acids, peptides, and analogues	Carboxylic acids and derivatives	Organic acids and derivatives
C1248	0.026168069	275.6545	C10H16N20O25P2S6	3	36.90120744	1	C10H16N20O25P2S6	NA	NA	NA	NA	NA	NA	NA	NA	NA	NA
C857	0.026432851	853.7915	C15H58N21O23P3	3	365.1042846	1	C15H58N21O23P3	NA	NA	NA	NA	NA	NA	NA	NA	NA	NA
C1056	0.026432851	806.5536667	PI(22:4(7Z,10Z,13Z,16Z)/18:3(6Z,9Z,12Z))	2	10216.66656	1	C49H81O13P	DXBMBJQOAWHSKT-YCIZJDSZNA-N	NA	NA	NA	NA	NA	NA	NA	NA	NA
C805	0.026528118	23.3094	HMDB14567	2	1252.79531	1	C11H15NO5	GNXFOGHNGIVQEH-UHFFFAOYSA-N	NA	NA	GNXFOGHNGIVQEH-UHFFFAOYSA-N	Organic compounds	Benzenoids	Phenol ethers	Anisoles	Anisoles	This compound belongs to the class of organic compounds known as anisoles. These are organic compounds containing a methoxybenzene or a derivative thereof.
C611	0.026529657	705.4255	C18H71N27O35P6S5	3	17593.41538	1	C18H71N27O35P6S5	NA	NA	NA	NA	NA	NA	NA	NA	NA	NA
C1005	0.026641419	34.26775	HMDB02013	2	2930.370813	1	C11H21NO4	QWYFHHGCZUCMBN-UHFFFAOYNA-N	NA	NA	NA	NA	NA	NA	NA	NA	NA
C1344	0.026641419	650.037	PS(O-18:0/22:6(4Z,7Z,10Z,13Z,16Z,19Z))__2	2	13298.10546	1	C46H80NO9P	ALTXAXVPSZVKDP-SPGFOFOYNA-N	NA	NA	NA	NA	NA	NA	NA	NA	NA
C787	0.027108145	444.7578	HMDB06510	2	3978.300672	1	C29H45NO4	WLLMYDQRCSWAST-BUHCESQUNA-N	NA	NA	NA	NA	NA	NA	NA	NA	NA
C1288	0.027365199	847.9015	PC(22:1(11Z)/22:4(7Z,10Z,13Z,16Z))__2	2	18954.03646	1	C52H94NO8P	RSBNPXUFQKNTQS-JOQLGNOQNA-N	NA	NA	NA	NA	NA	NA	NA	NA	NA
C259	0.027498155	692.3760909	HMDB11354	2	10018.75048	1	C41H72NO7P	RLLOITCRNQRGJD-DFAKUSJGSA-N	NA	NA	RLLOITCRNQRGJD-DFAKUSJGSA-N	Organic compounds	Lipids and lipid-like molecules	Glycerophospholipids	Glycerophosphoethanolamines	1-(1Z-alkenyl),2-acylglycerophosphoethanolamines	This compound belongs to the class of organic compounds known as 1-(1z-alkenyl),2-acylglycerophosphoethanolamines. These are glycerophosphoethanolamines that carry exactly one acyl chain attached to the glycerol moiety through an ester linkage at the O2-position, and one 1Z-alkenyl chain attached through an ether linkage at the O1-position.
C1141	0.027498155	701.77	C18H54N34O40P2S4	3	12699.69128	1	C18H54N34O40P2S4	NA	NA	NA	NA	NA	NA	NA	NA	NA	NA
C380	0.027510809	1010.657375	HMDB10167	2	22092.96448	1	C46H78NO10P	LYYHRRPTEXPVOR-SYEOQEKUSA-N	NA	NA	LYYHRRPTEXPVOR-SYEOQEKUSA-N	Organic compounds	Lipids and lipid-like molecules	Glycerophospholipids	Glycerophosphoserines	Phosphatidylserines	This compound belongs to the class of organic compounds known as phosphatidylserines. These are glycerophosphoserines in which two fatty acids are bonded to the glycerol moiety through ester linkages. As is the case with diacylglycerols, phosphatidylserines can have many different combinations of fatty acids of varying lengths and saturation attached to the C-1 and C-2 positions.
C223	0.028223545	762.5076667	UNPD206385	2	5288.53136	1	C41H77NO4	HDMUEKWSQGWTLS-WRBBJXAJSA-N	NA	NA	HDMUEKWSQGWTLS-WRBBJXAJSA-N	Organic compounds	Lipids and lipid-like molecules	Fatty Acyls	Fatty acid esters	Fatty acid esters	This compound belongs to the class of organic compounds known as fatty acid esters. These are carboxylic ester derivatives of a fatty acid.
C24	0.029087775	1010.108355	PS(O-20:0/20:3(8Z,11Z,14Z))__1	2	3215.730413	1	C46H86NO9P	XJILZZZLSTVSHQ-SVCJIDODNA-N	NA	NA	NA	NA	NA	NA	NA	NA	NA
C707	0.029500536	898.3822	Cholesterol M+H-H20__3	2	2817.738591	1	C27H44	HVYWMOMLDIMFJA-UHFFFAOYNA-N	NA	NA	NA	NA	NA	NA	NA	NA	NA
C1268	0.029651593	790.5995	C35H73N7	3	130.6221135	1	C35H73N7	NA	NA	NA	NA	NA	NA	NA	NA	NA	NA
C582	0.030288924	572.5541667	CHEBI:73859	2	832.830947	1	C37H78NO6P	UXDBPOWEWOXJCE-DIPNUNPCSA-N	NA	NA	UXDBPOWEWOXJCE-DIPNUNPCSA-N	Organic compounds	Lipids and lipid-like molecules	Glycerophospholipids	Glycerophosphoethanolamines	Dialkylglycerophosphoethanolamines	This compound belongs to the class of organic compounds known as dialkylglycerophosphoethanolamines. These are glycerophosphoglycerols that carry exactly two chains attached to the glycerol moiety through ether linkages.
C674	0.030547639	358.0622	C29H105N17O2S9	3	311.8431565	1	C29H105N17O2S9	NA	NA	NA	NA	NA	NA	NA	NA	NA	NA
C1398	0.030547639	737.0235	C12H6O15P4S12	3	547.4511448	1	C12H6O15P4S12	NA	NA	NA	NA	NA	NA	NA	NA	NA	NA
C1405	0.030547639	755.1875	C11H37N21O6S5	3	1266.193848	1	C11H37N21O6S5	NA	NA	NA	NA	NA	NA	NA	NA	NA	NA
C1168	0.030983707	747.164	PC(22:6(4Z,7Z,10Z,13Z,16Z,19Z)/22:1(11Z))	2	18452.66575	1	C52H90NO8P	MIIMDFQJOBWFSJ-ZMCIIPPSNA-N	NA	NA	NA	NA	NA	NA	NA	NA	NA
C592	0.031408771	638.8608333	PE-Cer(d14:2(4E,6E)/22:1(13Z))__2	2	12148.35782	1	C38H73N2O6P	ANRNTCPMJGXIKL-GPKGGHQONA-N	NA	NA	NA	NA	NA	NA	NA	NA	NA
C577	0.031485467	881.183	HMDB53707	2	3993.891176	1	C61H104O6	GDYDSBQJAFFOKA-HNFQZGHKSA-N	NA	NA	GDYDSBQJAFFOKA-HNFQZGHKSA-N	Organic compounds	Lipids and lipid-like molecules	Glycerolipids	Triradylcglycerols	Triacylglycerols	This compound belongs to the class of organic compounds known as triacylglycerols. These are glycerides consisting of three fatty acid chains covalently bonded to a glycerol molecule through ester linkages.
C1171	0.031485467	753.5426667	PC(22:1(11Z)/22:4(7Z,10Z,13Z,16Z))__1	2	6465.573198	1	C52H94NO8P	RSBNPXUFQKNTQS-JOQLGNOQNA-N	NA	NA	NA	NA	NA	NA	NA	NA	NA
C1300	0.03154703	876.473	C67O11S3	3	1181.27803	1	C67O11S3	NA	NA	NA	NA	NA	NA	NA	NA	NA	NA
C78	0.031662131	243.9918421	peptide 14	3	22.22165789	3	C35H47NO10	NA	NA	NA	NA	NA	Organic compounds	Oligopeptides	Amino acids, peptides, and analogues	Carboxylic acids and derivatives	Organic acids and derivatives
C541	0.031672186	20.92528571	C9H9N3O4S4	3	592.394255	1	C9H9N3O4S4	NA	NA	NA	NA	NA	NA	NA	NA	NA	NA
C1287	0.031672186	846.384	C10O23P4S4	3	1555.338202	1	C10O23P4S4	NA	NA	NA	NA	NA	NA	NA	NA	NA	NA
C1386	0.031672186	733.3915	HMDB08055__2	2	63127.15518	1	C48H86NO8P	GLPAGCOJQYNMCC-NEEAVLKMSA-N	NA	NA	GLPAGCOJQYNMCC-NEEAVLKMSA-N	Organic compounds	Lipids and lipid-like molecules	Glycerophospholipids	Glycerophosphocholines	Phosphatidylcholines	This compound belongs to the class of organic compounds known as phosphatidylcholines. These are glycerophosphocholines in which the two free -OH are attached to one fatty acid each through an ester linkage.
C50	0.031821406	234.4375217	peptide 7	3	31.44339109	4	C37H55NO9	NA	NA	NA	NA	Organic compounds	Oligopeptides	Amino acids, peptides, and analogues	Carboxylic acids and derivatives	Organic acids and derivatives	NA
C641	0.03207923	454.549	peptide 35	3	49.04714817	3	C12H31N17O19P2	NA	NA	NA	NA	Amino acids, peptides, and analogues	Carboxylic acids and derivatives	Organic acids and derivatives	NA	Organic compounds	Oligopeptides
C1319	0.032246089	605.6675	HMDB32949	2	1329.90478	1	C37H64O8	RAOZBXBUMCJFNW-UHFFFAOYNA-N	NA	NA	NA	NA	NA	NA	NA	NA	NA
C385	0.03244379	364.691875	peptide 30	3	683.9113079	3	C41H71O10P	NA	NA	NA	NA	Oligopeptides	Amino acids, peptides, and analogues	Carboxylic acids and derivatives	Organic acids and derivatives	NA	Organic compounds
C1047	0.033946362	789.627	C38H75N7	3	3314.888093	1	C38H75N7	NA	NA	NA	NA	NA	NA	NA	NA	NA	NA
C119	0.034581276	693.870125	PE(O-20:0/18:3(6Z,9Z,12Z))	2	107191.4433	1	C43H82NO7P	QWZSGIMCDJIYQN-JETGUWNWNA-N	NA	NA	NA	NA	NA	NA	NA	NA	NA
C1235	0.034617789	353.973	C00048614__2	2	1467.49661	1	C14H22O4	FDJDTDDUDZAAFP-KEEIOYGANA-N	NA	NA	NA	NA	NA	NA	NA	NA	NA
C443	0.034739179	496.7485	HMDB11476	2	10350.04097	1	C23H46NO7P	NOVZJYYJYIFXJC-MZMPXXGTSA-N	NA	NA	NOVZJYYJYIFXJC-MZMPXXGTSA-N	Organic compounds	Lipids and lipid-like molecules	Glycerophospholipids	Glycerophosphoethanolamines	2-acyl-sn-glycero-3-phosphoethanolamines	This compound belongs to the class of organic compounds known as 2-acyl-sn-glycero-3-phosphoethanolamines. These are glycerophoethanolamines in which the glycerol is esterified with a fatty acid at O-2 position, and linked at position 3 to a phosphoethanolamine.
C316	0.034751014	21.7732	Hypotaurine	2	1763.104826	1	C2H7NO2S	VVIUBCNYACGLLV-UHFFFAOYNA-N	NA	NA	NA	NA	NA	NA	NA	NA	NA
C1007	0.034793501	74.29975	HMDB00378	2	4829.391153	1	C12H23NO4	IHCPDBBYTYJYIL-UHFFFAOYNA-N	NA	NA	NA	NA	NA	NA	NA	NA	NA
C381	0.035104702	1011.5775	HMDB10163	2	1207.730302	1	C42H80NO10P	AJFWREUFUPEYII-PAHWMLEVSA-N	NA	NA	AJFWREUFUPEYII-PAHWMLEVSA-N	Organic compounds	Lipids and lipid-like molecules	Glycerophospholipids	Glycerophosphoserines	Phosphatidylserines	This compound belongs to the class of organic compounds known as phosphatidylserines. These are glycerophosphoserines in which two fatty acids are bonded to the glycerol moiety through ester linkages. As is the case with diacylglycerols, phosphatidylserines can have many different combinations of fatty acids of varying lengths and saturation attached to the C-1 and C-2 positions.
C322	0.035807849	240.0127778	peptide 26	3	11.84330147	3	C28H48O10	NA	NA	NA	NA	NA	Organic compounds	Oligopeptides	Amino acids, peptides, and analogues	Carboxylic acids and derivatives	Organic acids and derivatives
C197	0.036289412	43.89684615	Adenosine 3'-monophosphate	2	14135.4962	1	C10H14N5O7P	LNQVTSROQXJCDD-KQYNXXCUSA-N	NA	NA	LNQVTSROQXJCDD-KQYNXXCUSA-N	Organic compounds	Nucleosides, nucleotides, and analogues	Ribonucleoside 3'-phosphates	NA	Ribonucleoside 3'-phosphates	This compound belongs to the class of organic compounds known as ribonucleoside 3'-phosphates. These are ribonucleosides that contain a phosphate group attached to the C-3 carbon of the ribose or deoxyribose moiety. The nucleobases here are limited to purine, pyrimidine, and pyridine derivatives.
C1026	0.036307719	227.042	UNPD51960	2	16.02081407	1	C33H46O10	GOCYQNNXAYOBDN-NANCAXGVSA-N	NA	NA	GOCYQNNXAYOBDN-NANCAXGVSA-N	Organic compounds	Organic acids and derivatives	Carboxylic acids and derivatives	Pentacarboxylic acids and derivatives	Pentacarboxylic acids and derivatives	This compound belongs to the class of organic compounds known as pentacarboxylic acids and derivatives. These are carboxylic acids containing exactly five carboxyl groups.
C1043	0.03639255	766.7196667	HMDB08308	2	52034.69967	1	C48H92NO8P	AEUCYCQYAUFAKH-DITNKEBASA-N	NA	NA	AEUCYCQYAUFAKH-DITNKEBASA-N	Organic compounds	Lipids and lipid-like molecules	Glycerophospholipids	Glycerophosphocholines	Phosphatidylcholines	This compound belongs to the class of organic compounds known as phosphatidylcholines. These are glycerophosphocholines in which the two free -OH are attached to one fatty acid each through an ester linkage.
C916	0.036721613	710.50825	C23H74N27O31P3S9	3	16979.74047	1	C23H74N27O31P3S9	NA	NA	NA	NA	NA	NA	NA	NA	NA	NA
C1191	0.037302722	526.4626667	HMDB13122	2	1552.887054	1	C26H54NO6P	WBOMIOWRFSPZMC-AYICAFKVSA-N	NA	NA	WBOMIOWRFSPZMC-AYICAFKVSA-N	Organic compounds	Lipids and lipid-like molecules	Glycerophospholipids	Glycerophosphocholines	1-(1Z-alkenyl)-glycero-3-phosphocholines	This compound belongs to the class of organic compounds known as 1-(1z-alkenyl)-glycero-3-phosphocholines. These are glycerophosphocholines that carry exactly one 1Z-alkenyl chain attached at the O1 position of a glycerol moiety through an ether linkage.
C1264	0.037602037	772.833	HMDB08541	2	9461.415177	1	C50H94NO8P	CAHVTALBVQRUQD-QSSZNQGRSA-N	NA	NA	CAHVTALBVQRUQD-QSSZNQGRSA-N	Organic compounds	Lipids and lipid-like molecules	Glycerophospholipids	Glycerophosphocholines	Phosphatidylcholines	This compound belongs to the class of organic compounds known as phosphatidylcholines. These are glycerophosphocholines in which the two free -OH are attached to one fatty acid each through an ester linkage.
C1336	0.038143023	654.759	UNPD115230	2	912.6189286	1	C41H66N2O6	ZHNFFYUQIRVSBL-MZDITOPVNA-N	NA	NA	NA	NA	NA	NA	NA	NA	NA
C324	0.03821918	803.5962222	UNPD21061__2	2	77586.79572	1	C55H74N4O6	OPKOPMUPDBELTF-BUDNVEOXNA-N	NA	NA	NA	NA	NA	NA	NA	NA	NA
C1310	0.039030807	918.4355	CHEBI:70950	2	327.9377339	1	C50H101N2O6P	CIKONNGASYDOQA-JJMFERQXNA-N	NA	NA	NA	NA	NA	NA	NA	NA	NA
C505	0.039974759	684.2987143	HMDB09012	2	81343.01252	1	C45H78NO8P	XYYHNDVKALDFHQ-OXHZBIAZSA-N	NA	NA	XYYHNDVKALDFHQ-OXHZBIAZSA-N	Organic compounds	Lipids and lipid-like molecules	Glycerophospholipids	Glycerophosphoethanolamines	Phosphatidylethanolamines	This compound belongs to the class of organic compounds known as phosphatidylethanolamines. These are glycerophosphoetahnolamines in which two fatty acids are bonded to the glycerol moiety through ester linkages.
C1048	0.040770222	792.5573333	C21H42N7O18PS	3	215.7273811	1	C21H42N7O18PS	NA	NA	NA	NA	NA	NA	NA	NA	NA	NA
C369	0.041364067	483.4486667	peptide 28	3	123.4935784	3	C12H31N17O19P2	NA	NA	NA	NA	Carboxylic acids and derivatives	Organic acids and derivatives	NA	Organic compounds	Oligopeptides	Amino acids, peptides, and analogues
C1210	0.041743524	20.933	Norvaline, 5-nitrilo-	2	2221.043296	1	C5H8N2O2	VZSTVUJXUYNIOQ-UHFFFAOYNA-N	NA	NA	NA	NA	NA	NA	NA	NA	NA
C438	0.042145262	753.400375	PE(P-20:0/18:2(9Z,12Z))	2	166222.1257	1	C43H82NO7P	RNRKBPIUFPHDJL-XAZCFNMHNA-N	NA	NA	NA	NA	NA	NA	NA	NA	NA
C965	0.042145262	404.3625	HMDB01442	2	1482.406736	1	C20H34O5	GMVPRGQOIOIIMI-DODZYUBVSA-N	NA	NA	GMVPRGQOIOIIMI-DODZYUBVSA-N	Organic compounds	Lipids and lipid-like molecules	Fatty Acyls	Eicosanoids	Prostaglandins and related compounds	This compound belongs to the class of organic compounds known as prostaglandins and related compounds. These are unsaturated carboxylic acids consisting of a 20 carbon skeleton that also contains a five member ring, and are based upon the fatty acid arachidonic acid.
C241	0.042253571	850.5507273	C26H85N35O2	3	21448.93384	1	C26H85N35O2	NA	NA	NA	NA	NA	NA	NA	NA	NA	NA
C1196	0.042268732	548.5013333	C00030907	2	433.642583	1	C26H38O10	VGLTWELLKWMPEH-PAHUCWQBNA-N	NA	NA	NA	NA	NA	NA	NA	NA	NA
C797	0.042437062	16.244	C11HO3PS	3	1195.845158	1	C11HO3PS	NA	NA	NA	NA	NA	NA	NA	NA	NA	NA
C367	0.04248954	752.7686667	CHEBI:84535__2	2	42915.59062	1	C43H84NO7P	FUOWNRULQZKEKD-VSMMPPDLSA-N	NA	NA	FUOWNRULQZKEKD-VSMMPPDLSA-N	Organic compounds	Lipids and lipid-like molecules	Glycerophospholipids	Glycerophosphoethanolamines	1-alkyl,2-acylglycerophosphoethanolamines	This compound belongs to the class of organic compounds known as 1-alkyl,2-acylglycerophosphoethanolamines. These are glycerophosphoethanolamines that carry exactly one acyl chain attached to the glycerol moiety through an ester linkage at the O2-position, and one alkyl chain attached through an ether linkage at the O1-position.
C1204	0.044269619	15.03333333	C1204		645.0372128	1	NA	NA	NA	NA	NA	NA	NA	NA	NA	NA	NA
C615	0.044721084	688.2048333	PA(O-20:0/18:2(9Z,12Z))	2	3456.719549	1	C41H79O7P	FRBXMJICGWPYMN-LKNNXJKSNA-N	NA	NA	NA	NA	NA	NA	NA	NA	NA
C124	0.046156925	1010.4454	C17H67N32O27P5S11	3	1198.129034	1	C17H67N32O27P5S11	NA	NA	NA	NA	NA	NA	NA	NA	NA	NA
C111	0.046743961	1010.779813	C18H70N34O19P8S10	3	810.601185	1	C18H70N34O19P8S10	NA	NA	NA	NA	NA	NA	NA	NA	NA	NA
C314	0.047388452	491.2793	HMDB10404__1	2	11128.11378	1	C30H50NO7P	LSOWKZULVQWMLY-APPDJCNMSA-N	NA	NA	LSOWKZULVQWMLY-APPDJCNMSA-N	Organic compounds	Lipids and lipid-like molecules	Glycerophospholipids	Glycerophosphocholines	1-acyl-sn-glycero-3-phosphocholines	This compound belongs to the class of organic compounds known as 1-acyl-sn-glycero-3-phosphocholines. These are glycerophosphocholines in which the glycerol is esterified with a fatty acid at O-1 position, and linked at position 3 to a phosphocholine.
C131	0.047404584	688.7865333	UNPD199418__2	2	1432.515904	1	C36H73N2O5P	LGELCIQGWFLHHI-LWOZBADPNA-N	NA	NA	NA	NA	NA	NA	NA	NA	NA
C306	0.05046801	727.0833	HMDB11262	2	50331.73947	1	C48H84NO7P	TXHZYNSTTCIWMJ-RXSQUPBGSA-N	NA	NA	TXHZYNSTTCIWMJ-RXSQUPBGSA-N	Organic compounds	Lipids and lipid-like molecules	Glycerophospholipids	Glycerophosphocholines	1-(1Z-alkenyl),2-acyl-glycerophosphocholines	This compound belongs to the class of organic compounds known as 1-(1z-alkenyl),2-acyl-glycerophosphocholines. These are glycerophosphocholines that carry exactly one acyl chain attached to the glycerol moiety through an ester linkage at the O2-position, and one 1Z-alkenyl chain attached through an ether linkage at the O1-position.
C1314	0.052338172	580.003	C00038352	2	481.8034689	1	C24H42N2O6	JKARYSQDCYPQGG-UHFFFAOYNA-N	NA	NA	NA	NA	NA	NA	NA	NA	NA
C140	0.052610556	22.0188	Valine; LC-ESI-QTOF; MS2; CE	2	387954.2794	1	C5H11NO2	KZSNJWFQEVHDMF-UHFFFAOYNA-N	NA	NA	NA	NA	NA	NA	NA	NA	NA
C1174	0.052630749	751.892	CHEBI:67005__2	2	1074.578368	1	C38H77NO4	DIZADSMWNSTHGP-IFXQGTRDSA-N	NA	NA	DIZADSMWNSTHGP-IFXQGTRDSA-N	Organic compounds	Lipids and lipid-like molecules	Sphingolipids	Ceramides	Long-chain ceramides	This compound belongs to the class of organic compounds known as long-chain ceramides. These are ceramides bearing a long chain fatty acid.
C1156	0.053657374	717.3393333	PE(O-20:0/22:6(4Z,7Z,10Z,13Z,16Z,19Z))	2	209897.2319	1	C47H84NO7P	CQIPPLYYEQYRAX-FRVXQJNANA-N	NA	NA	NA	NA	NA	NA	NA	NA	NA
C289	0.053763333	914.0161	UNPD139656	2	1909.431565	1	C41H76O4	CAOCEKNEUZPZQL-YLJFNFADNA-N	NA	NA	NA	NA	NA	NA	NA	NA	NA
C766	0.053763333	694.1792	HMDB03822	2	5127.428508	1	C29H48O2	XUGISPSHIFXEHZ-JUTJDYIZSA-N	NA	NA	XUGISPSHIFXEHZ-JUTJDYIZSA-N	Organic compounds	Lipids and lipid-like molecules	Steroids and steroid derivatives	Steroid esters	Cholesteryl esters	This compound belongs to the class of organic compounds known as cholesteryl esters. These are compounds containing an esterified cholestane moiety.
C554	0.054175148	927.756	C46H109N13O2S	3	2837.023885	1	C46H109N13O2S	NA	NA	NA	NA	NA	NA	NA	NA	NA	NA
C814	0.054225012	343.7515	C14H56N26O29P2S6	3	250.7301399	1	C14H56N26O29P2S6	NA	NA	NA	NA	NA	NA	NA	NA	NA	NA
C266	0.055461996	482.4483636	2-[[(4R,7R,8S)-8-methoxy-4,7,10-trimethyl-11-oxo-14-(1-oxobutylamino)-2-oxa-5,10-diazabicyclo[10.4.0]hexadeca-1(12),13,15-trien-5-yl]methyl]benzoic acid__2	2	4911.086769	1	C29H39N3O6	CYLUOSZFPYOXRH-RRBZNAFMNA-N	NA	NA	NA	NA	NA	NA	NA	NA	NA
C557	0.055548541	784.2328333	C11H19N18O14P5S9	3	3791.421147	1	C11H19N18O14P5S9	NA	NA	NA	NA	NA	NA	NA	NA	NA	NA
C1352	0.055548541	677.719	UNPD48541	2	22835.57469	1	C39H76O8	BAESELZEQQLNMC-MOPCTZKJNA-N	NA	NA	NA	NA	NA	NA	NA	NA	NA
C1030	0.055612251	320.0683333	peptide 41	3	137.2570146	2	C11H44N14O20S8	NA	NA	NA	NA	Amino acids, peptides, and analogues	Carboxylic acids and derivatives	Organic acids and derivatives	NA	Organic compounds	Oligopeptides
C102	0.055835566	854.3777647	C30H100N29O2PS2	3	22802.88792	1	C30H100N29O2PS2	NA	NA	NA	NA	NA	NA	NA	NA	NA	NA
C1448	0.055993243	21.825	HMDB35360	2	1050.457444	1	C7H15NO4	AAKDPDFZMNYDLR-UHFFFAOYNA-N	NA	NA	NA	NA	NA	NA	NA	NA	NA
C751	0.056087031	709.3954	HMDB08443__2	2	3628.44661	1	C48H80NO8P	LZLVZIFMYXDKCN-QJWFYWCHSA-N	NA	NA	LZLVZIFMYXDKCN-QJWFYWCHSA-N	Organic compounds	Lipids and lipid-like molecules	Glycerophospholipids	Glycerophosphocholines	Phosphatidylcholines	This compound belongs to the class of organic compounds known as phosphatidylcholines. These are glycerophosphocholines in which the two free -OH are attached to one fatty acid each through an ester linkage.
C42	0.05831022	502.04936	C31H94N24O4S3	3	3042.976601	1	C31H94N24O4S3	NA	NA	NA	NA	NA	NA	NA	NA	NA	NA
C376	0.058560514	15.06911111	C5H6NO7P	3	1615.657899	1	C5H6NO7P	NA	NA	NA	NA	NA	NA	NA	NA	NA	NA
C553	0.058754749	936.9553333	C12H48N4O12P4S12	3	2927.934959	1	C12H48N4O12P4S12	NA	NA	NA	NA	NA	NA	NA	NA	NA	NA
C936	0.058754749	734.6305	UNPD149484	2	13971.94174	1	C45H84O13	UDJLOBNQKOOLFE-JOMCWSRPNA-N	NA	NA	NA	NA	NA	NA	NA	NA	NA
C138	0.058843348	21.597	CHEBI:18814	2	1222.615833	1	C10H8O7S	ZRICKMGOUHGYSD-IWQZZHSRSA-L	NA	NA	ZRICKMGOUHGYSD-IWQZZHSRSA-L	Organic compounds	Benzenoids	Benzene and substituted derivatives	Benzenesulfonic acids and derivatives	Benzenesulfonic acids and derivatives	This compound belongs to the class of organic compounds known as benzenesulfonic acids and derivatives. These are organic compounds containing a sulfonic acid or a derivative thereof that is linked to a benzene ring.
C885	0.059198449	639.8705	C14H39N25O34S7	3	1548.207439	1	C14H39N25O34S7	NA	NA	NA	NA	NA	NA	NA	NA	NA	NA
C1322	0.059268573	603.8065	HMDB41103	2	1582.940609	1	C23H40O4	IBDVBNUJEGRVQN-NQLNTKRDNA-N	NA	NA	NA	NA	NA	NA	NA	NA	NA
C684	0.059629114	787.8948	C15H57N28O21P3S6	3	204.8091881	1	C15H57N28O21P3S6	NA	NA	NA	NA	NA	NA	NA	NA	NA	NA
C529	0.060148291	513.8802857	HMDB11483	2	13969.71063	1	C25H48NO7P	NHBRVTKHMMOYTG-XBJNFHHOSA-N	NA	NA	NHBRVTKHMMOYTG-XBJNFHHOSA-N	Organic compounds	Lipids and lipid-like molecules	Glycerophospholipids	Glycerophosphoethanolamines	2-acyl-sn-glycero-3-phosphoethanolamines	This compound belongs to the class of organic compounds known as 2-acyl-sn-glycero-3-phosphoethanolamines. These are glycerophoethanolamines in which the glycerol is esterified with a fatty acid at O-2 position, and linked at position 3 to a phosphoethanolamine.
C1110	0.060210651	636.0653333	C37H75N11S	3	1031.591881	1	C37H75N11S	NA	NA	NA	NA	NA	NA	NA	NA	NA	NA
C233	0.060934331	1010.989818	PS(16:0/22:1(11Z))	2	4295.251936	1	C44H84NO10P	JJVQNBMXGKRXMX-LSNKJBRINA-N	NA	NA	NA	NA	NA	NA	NA	NA	NA
C365	0.061164724	737.7672222	C18H71N31O40P8	3	7645.649579	1	C18H71N31O40P8	NA	NA	NA	NA	NA	NA	NA	NA	NA	NA
C631	0.061426779	714.3906667	HMDB11305__2	2	26883.99186	1	C42H82NO7P	IWCUEZYKNAGNRQ-ILDAMNDZSA-N	NA	NA	IWCUEZYKNAGNRQ-ILDAMNDZSA-N	Organic compounds	Lipids and lipid-like molecules	Glycerophospholipids	Glycerophosphocholines	1-(1Z-alkenyl),2-acyl-glycerophosphocholines	This compound belongs to the class of organic compounds known as 1-(1z-alkenyl),2-acyl-glycerophosphocholines. These are glycerophosphocholines that carry exactly one acyl chain attached to the glycerol moiety through an ester linkage at the O2-position, and one 1Z-alkenyl chain attached through an ether linkage at the O1-position.
C1260	0.061426779	781.94	PA(22:6(4Z,7Z,10Z,13Z,16Z,19Z)/20:2(11Z,14Z))	2	47.64946269	1	C45H73O8P	BOVUXCBMKRBNTF-XLHUNIRHSA-N	NA	NA	BOVUXCBMKRBNTF-XLHUNIRHSA-N	Organic compounds	Lipids and lipid-like molecules	Glycerophospholipids	Glycerophosphates	1,2-diacylglycerol-3-phosphates	This compound belongs to the class of organic compounds known as 1,2-diacylglycerol-3-phosphates. These are glycerol-3-phosphates in which the glycerol moiety is bonded to two aliphatic chains through ester linkages.
C917	0.061524284	706.30875	1-(8-[5]-ladderane-octanoyl)-2-(8-[3]-ladderane-octanyl)-sn-glycerophosphocholine__1	2	8372.272508	1	C48H80NO7P	PLOWNUXARBGGGG-ITXOSRBQNA-N	NA	NA	NA	NA	NA	NA	NA	NA	NA
C1351	0.061649323	672.8255	C11H4O10P2S11	3	654.9152248	1	C11H4O10P2S11	NA	NA	NA	NA	NA	NA	NA	NA	NA	NA
C702	0.062497608	883.3002	Cholesterol M+H-H20__2	2	4129.818296	1	C27H44	HVYWMOMLDIMFJA-UHFFFAOYNA-N	NA	NA	NA	NA	NA	NA	NA	NA	NA
C104	0.062655014	663.0451765	C00039980	2	36847.66929	1	C47H70O4	BQLNMCQNOASKKE-CLBVXMGVNA-N	NA	NA	NA	NA	NA	NA	NA	NA	NA
C644	0.062655014	517.938	CPD-12191	2	1525.216616	1	C22H40O3	XTJZWXWDOCJQTN-DTHJDAIJNA-M	NA	NA	NA	NA	NA	NA	NA	NA	NA
C871	0.06618868	575.77525	UNPD70889	2	164.2476182	1	C22H43NO2	KHMOVAZCVMSUTQ-JJDYLDFZNA-N	NA	NA	NA	NA	NA	NA	NA	NA	NA
C1126	0.066334841	666.1706667	C00019349	2	20568.3322	1	C48H72O4	JCTZZCUQMAEFJG-MEUWFLCKSA-N	NA	NA	NA	NA	NA	NA	NA	NA	NA
C1013	0.06636283	189.9133333	C7H12N3O16PS5	3	14.14631374	1	C7H12N3O16PS5	NA	NA	NA	NA	NA	NA	NA	NA	NA	NA
C31	0.066526459	1009.503929	C97H142O17P2	3	2104.564249	1	C97H142O17P2	NA	NA	NA	NA	NA	NA	NA	NA	NA	NA
C1292	0.066653829	830.7925	CHEBI:62723	2	724.8622038	1	C52H99NO14	DSXJGFYHKPSPMB-GTMGSBORSA-N	NA	NA	DSXJGFYHKPSPMB-GTMGSBORSA-N	Organic compounds	Lipids and lipid-like molecules	Sphingolipids	Glycosphingolipids	Glycosyl-N-acylsphingosines	This compound belongs to the class of organic compounds known as glycosyl-n-acylsphingosines. These are compounds containing a sphingosine linked to a simple glucosyl moiety.
C645	0.06728211	509.6236667	1-[(6,6-dimethyl-4-bicyclo[3.1.1]hept-3-enyl)methoxy]-3-(1-methyl-3,4-dihydro-1H-pyrrolo[1,2-a]pyrazin-2-yl)-2-propanol	2	984.692237	1	C21H32N2O2	MPMBMMNKHZRACQ-UHFFFAOYNA-N	NA	NA	NA	NA	NA	NA	NA	NA	NA
C1041	0.070363488	771.9266667	CHEBI:74176	2	334.9608067	1	C37H75NO3	KDMWWLYDCNDKFJ-BBFHYMBLNA-N	NA	NA	NA	NA	NA	NA	NA	NA	NA
C100	0.070517086	228.2608824	peptide 18	3	30.27652097	3	C37H51NO4	NA	NA	NA	NA	Oligopeptides	Amino acids, peptides, and analogues	Carboxylic acids and derivatives	Organic acids and derivatives	NA	Organic compounds
C1157	0.070584239	718.2416667	C38H54O2	3	378.4156867	1	C38H54O2	NA	NA	NA	NA	NA	NA	NA	NA	NA	NA
C279	0.071148446	813.5883	UNPD62359	2	16201.80689	1	C46H91N2O11P	FPXJCEYZDBAQPS-STLTXDTJNA-N	NA	NA	NA	NA	NA	NA	NA	NA	NA
C123	0.07285119	14.7755625	C2H3N2O3PS2__1	3	9658.179185	1	C2H3N2O3PS2	NA	NA	NA	NA	NA	NA	NA	NA	NA	NA
C940	0.073815198	720.52025	C34H73N5O4	3	872.3385117	1	C34H73N5O4	NA	NA	NA	NA	NA	NA	NA	NA	NA	NA
C991	0.074075266	565.10975	C19H38N4	3	3998.043714	1	C19H38N4	NA	NA	NA	NA	NA	NA	NA	NA	NA	NA
C1006	0.074471911	38.69	C00050770	2	651.6615322	1	C6H11N3O3	WMJPRFPDNWMKPB-UHFFFAOYSA-N	NA	NA	WMJPRFPDNWMKPB-UHFFFAOYSA-N	Organic compounds	Organic acids and derivatives	Carboxylic acids and derivatives	Amino acids, peptides, and analogues	Gamma amino acids and derivatives	This compound belongs to the class of organic compounds known as gamma amino acids and derivatives. These are amino acids having a (-NH2) group attached to the gamma carbon atom.
C1254	0.074471911	778.7145	HMDB02513	2	184.5086493	1	C30H48O9	GIQXKAXWRLHLDD-DGRZHTLYNA-N	NA	NA	NA	NA	NA	NA	NA	NA	NA
C1021	0.075085538	388.8836667	HMDB13032	2	685.3983959	1	C18H26O6	XWRIIHRGMKHPHN-LLVPEOCGSA-N	NA	NA	XWRIIHRGMKHPHN-LLVPEOCGSA-N	Organic compounds	Lipids and lipid-like molecules	Fatty Acyls	Fatty acids and conjugates	Long-chain fatty acids	This compound belongs to the class of organic compounds known as long-chain fatty acids. These are fatty acids with an aliphatic tail that contains between 13 and 21 carbon atoms.
C793	0.075369733	548.1816	UNPD47852	2	759.8273874	1	C32H47NO3	FCOHQWXHKOURSW-WOSFLYTLNA-N	NA	NA	NA	NA	NA	NA	NA	NA	NA
C1453	0.075681715	28.627	HMDB15407	2	1154.33644	1	C12H20N2O3	VQDBNKDJNJQRDG-UHFFFAOYSA-N	NA	NA	VQDBNKDJNJQRDG-UHFFFAOYSA-N	Organic compounds	Organoheterocyclic compounds	Pyridines and derivatives	Hydroxypyridines	Hydroxypyridines	This compound belongs to the class of organic compounds known as hydroxypyridines. These are organic compounds containing a pyridine ring substituted at one or more positions by a hydroxyl group.
C1001	0.076268352	22.782	HMDB00684	2	1304.292093	1	C10H12N2O3	YGPSJZOEDVAXAB-QMMMGPOBSA-N	NA	NA	YGPSJZOEDVAXAB-QMMMGPOBSA-N	Organic compounds	Organic oxygen compounds	Organooxygen compounds	Carbonyl compounds	Alkyl-phenylketones	This compound belongs to the class of organic compounds known as alkyl-phenylketones. These are aromatic compounds containing a ketone substituted by one alkyl group, and a phenyl group.
C649	0.077016348	18.50066667	C00014127	2	654.4405739	1	C17H16O6	UKCAIYJHVFWSRN-UHFFFAOYNA-N	NA	NA	NA	NA	NA	NA	NA	NA	NA
C872	0.077817672	600.76775	C40H47NO16S	3	208.6327112	1	C40H47NO16S	NA	NA	NA	NA	NA	NA	NA	NA	NA	NA
C1426	0.077817672	474.773	HMDB11477	2	834.9445726	1	C23H44NO7P	SVRBKLJIDJHADS-USWSLJGRSA-N	NA	NA	SVRBKLJIDJHADS-USWSLJGRSA-N	Organic compounds	Lipids and lipid-like molecules	Glycerophospholipids	Glycerophosphoethanolamines	2-acyl-sn-glycero-3-phosphoethanolamines	This compound belongs to the class of organic compounds known as 2-acyl-sn-glycero-3-phosphoethanolamines. These are glycerophoethanolamines in which the glycerol is esterified with a fatty acid at O-2 position, and linked at position 3 to a phosphoethanolamine.
C224	0.079198501	738.5984167	PE(22:1(11Z)/22:2(13Z,16Z))	2	69317.41781	1	C49H92NO8P	HSLHUSQFIZRNHX-TWBRHYLENA-N	NA	NA	NA	NA	NA	NA	NA	NA	NA
C298	0.079215666	708.2166	HMDB11305__1	2	144573.1457	1	C42H82NO7P	IWCUEZYKNAGNRQ-ILDAMNDZSA-N	NA	NA	IWCUEZYKNAGNRQ-ILDAMNDZSA-N	Organic compounds	Lipids and lipid-like molecules	Glycerophospholipids	Glycerophosphocholines	1-(1Z-alkenyl),2-acyl-glycerophosphocholines	This compound belongs to the class of organic compounds known as 1-(1z-alkenyl),2-acyl-glycerophosphocholines. These are glycerophosphocholines that carry exactly one acyl chain attached to the glycerol moiety through an ester linkage at the O2-position, and one 1Z-alkenyl chain attached through an ether linkage at the O1-position.
C236	0.080359769	287.5425455	peptide 24	3	167.2543885	2	C44H54N4O5	NA	NA	NA	NA	Oligopeptides	Amino acids, peptides, and analogues	Carboxylic acids and derivatives	Organic acids and derivatives	NA	Organic compounds
C1042	0.080920998	774.3636667	PE(O-20:0/20:2(11Z,14Z))	2	80647.77492	1	C45H88NO7P	BZHAEQZMPZMRHF-XMOFLORXNA-N	NA	NA	NA	NA	NA	NA	NA	NA	NA
C296	0.081079898	677.4764	CHEBI:69185	2	783.537655	1	C22H20O10	WMHYXAXGNZAMDO-XTXOUBGJNA-N	NA	NA	NA	NA	NA	NA	NA	NA	NA
C251	0.081374608	646.2611818	CHEBI:68069	2	2087.815023	1	C40H73NO9	ZSSGCZVAMMVAPO-UBVIMFGLNA-N	NA	NA	NA	NA	NA	NA	NA	NA	NA
C457	0.08176735	282.2975714	UNPD133742	2	36.67559259	1	C47H95NO5	XWMUTMUQIQRXHZ-KOISLEIXNA-N	NA	NA	NA	NA	NA	NA	NA	NA	NA
C539	0.08176735	17.67914286	C6H7N6O6P3S4	3	565.2284961	1	C6H7N6O6P3S4	NA	NA	NA	NA	NA	NA	NA	NA	NA	NA
C579	0.081814749	910.1188333	C10H15N18O24P3S3	3	6805.688558	1	C10H15N18O24P3S3	NA	NA	NA	NA	NA	NA	NA	NA	NA	NA
C1190	0.081814749	513.3363333	PS(22:1(11Z)/0:0)	2	2368.873629	1	C28H54NO9P	UVRWNZBXLMSZFS-CWDRCTPCNA-N	NA	NA	NA	NA	NA	NA	NA	NA	NA
C22	0.081894996	17.16561111	C4H6O3S3	3	1432.132813	1	C4H6O3S3	NA	NA	NA	NA	NA	NA	NA	NA	NA	NA
C462	0.082334714	803.3024286	UNPD205514__1	2	262864.1351	1	C41H70O4	MJYQBVQGXNMYSG-UHFFFAOYSA-N	NA	NA	MJYQBVQGXNMYSG-UHFFFAOYSA-N	Organic compounds	Organoheterocyclic compounds	Benzopyrans	1-benzopyrans	Chromones	This compound belongs to the class of organic compounds known as chromones. These are compounds containing a benzopyran-4-one moiety.
C801	0.082334714	20.8146	4-Nitro-1H-inden-1-one	2	721.7367442	1	C9H5NO3	UUNZJPCKMDLQPO-UHFFFAOYSA-N	NA	NA	UUNZJPCKMDLQPO-UHFFFAOYSA-N	Organic compounds	Benzenoids	Indenes and isoindenes	NA	Indenes and isoindenes	This compound belongs to the class of organic compounds known as indenes and isoindenes. These are compounds containing an indene moiety(which consists of a cyclopentadiene fused to a benzene ring), or a isoindene moiety (which consists of a cyclopentadiene fused to cyclohexadiene ring).
C1216	0.082456975	25.24233333	2-Propenoic acid, 2-amino-	2	615.1117956	1	C3H5NO2	UQBOJOOOTLPNST-UHFFFAOYSA-N	NA	NA	UQBOJOOOTLPNST-UHFFFAOYSA-N	Organic compounds	Organic acids and derivatives	Carboxylic acids and derivatives	Amino acids, peptides, and analogues	Alpha amino acids	This compound belongs to the class of organic compounds known as alpha amino acids. These are amino acids in which the amino group is attached to the carbon atom immediately adjacent to the carboxylate group (alpha carbon).
C1132	0.083184279	708.1773333	C18H64N29O37P7S2	3	17621.7257	1	C18H64N29O37P7S2	NA	NA	NA	NA	NA	NA	NA	NA	NA	NA
C1395	0.083801016	760.127	C00013816	2	1041.032641	1	C33H38O19	XFTBRZGXKCHGKC-HLUKUQNVNA-N	NA	NA	NA	NA	NA	NA	NA	NA	NA
C1251	0.08393191	263.0555	UNPD45188	2	43.31243211	1	C25H40N2	ZKTFUNZCYRUILZ-VAWQPCEONA-N	NA	NA	NA	NA	NA	NA	NA	NA	NA
C378	0.085497453	21.766	L-Prolyl-L-alanine	2	1248.218249	1	C8H14N2O3	FELJDCNGZFDUNR-UHFFFAOYNA-N	NA	NA	NA	NA	NA	NA	NA	NA	NA
C749	0.085688125	665.6872	HMDB07991__3	2	11032.54548	1	C46H80NO8P	IESVDEZGAHUQJU-ZLBXKVHBSA-N	NA	NA	IESVDEZGAHUQJU-ZLBXKVHBSA-N	Organic compounds	Lipids and lipid-like molecules	Glycerophospholipids	Glycerophosphocholines	Phosphatidylcholines	This compound belongs to the class of organic compounds known as phosphatidylcholines. These are glycerophosphocholines in which the two free -OH are attached to one fatty acid each through an ester linkage.
C627	0.085839769	722.5801667	HMDB09003	2	17482.33121	1	C43H78NO8P	ANRKEHNWXKCXDB-BHFWLYLHSA-N	NA	NA	ANRKEHNWXKCXDB-BHFWLYLHSA-N	Organic compounds	Lipids and lipid-like molecules	Glycerophospholipids	Glycerophosphoethanolamines	Phosphatidylethanolamines	This compound belongs to the class of organic compounds known as phosphatidylethanolamines. These are glycerophosphoetahnolamines in which two fatty acids are bonded to the glycerol moiety through ester linkages.
C663	0.086836928	1011.3512	peptide 36	3	167.1674303	3	C23H36N4O20P2	NA	NA	NA	NA	Oligopeptides	Amino acids, peptides, and analogues	Carboxylic acids and derivatives	Organic acids and derivatives	NA	Organic compounds
C1301	0.088109517	879.153	1-O-[(6'-O-hexadecanoyl)-a-D-glucopyranosyl]-(2-hexadecanoyloxy)-eicosan-1-ol	2	9725.893767	1	C58H112O9	FAAQCNJTGRKOCQ-XTFBBRNYNA-N	NA	NA	NA	NA	NA	NA	NA	NA	NA
C480	0.088667386	906.1444286	C37H95N23	3	1051.556618	1	C37H95N23	NA	NA	NA	NA	NA	NA	NA	NA	NA	NA
C1273	0.089703684	786.779	C00047835	2	748.6197196	1	C22H35NO3	JTJZQXLCCPOWJJ-YZHODNFKNA-N	NA	NA	NA	NA	NA	NA	NA	NA	NA
C1133	0.090327416	707.628	C26H73N21O4S	3	44487.33256	1	C26H73N21O4S	NA	NA	NA	NA	NA	NA	NA	NA	NA	NA
C1286	0.09036073	838.7575	C11H10N18O17P4S7	3	1230.17479	1	C11H10N18O17P4S7	NA	NA	NA	NA	NA	NA	NA	NA	NA	NA
C383	0.090447482	214.343875	peptide 29	3	14.76830849	2	C36H68O18	NA	NA	NA	NA	Amino acids, peptides, and analogues	Carboxylic acids and derivatives	Organic acids and derivatives	NA	Organic compounds	Oligopeptides
C602	0.093631721	675.1235	C26H77N25O5	3	7838.156548	1	C26H77N25O5	NA	NA	NA	NA	NA	NA	NA	NA	NA	NA
C1014	0.094219625	181.3666667	C6H6N10O12S6	3	62.01465493	1	C6H6N10O12S6	NA	NA	NA	NA	NA	NA	NA	NA	NA	NA
C660	0.096459461	35.17633333	Adenocard	2	1724.349262	1	C10H13N5O4	OIRDTQYFTABQOQ-KQYNXXCUSA-N	NA	NA	OIRDTQYFTABQOQ-KQYNXXCUSA-N	Organic compounds	Nucleosides, nucleotides, and analogues	Purine nucleosides	NA	Purine nucleosides	This compound belongs to the class of organic compounds known as purine nucleosides. These are compounds comprising a purine base attached to a ribosyl or deoxyribosyl moiety.
C1051	0.096599501	800.244	Linoleyl arachidate	2	245.9842145	1	C38H72O2	FPGMSSFTDXXUPZ-MLWYYCKJSA-N	NA	NA	FPGMSSFTDXXUPZ-MLWYYCKJSA-N	Organic compounds	Lipids and lipid-like molecules	Fatty Acyls	Fatty acid esters	Wax monoesters	This compound belongs to the class of organic compounds known as wax monoesters. These are waxes bearing an ester group at exactly one position.
C1111	0.096853665	653.3953333	1-(8-[5]-ladderane-octanyl)-2-(8-[3]-ladderane-octanyl)-sn-glycerophosphocholine	2	4710.10197	1	C48H82NO6P	AJTQJZMZPBYEPZ-QDCWIWKYNA-N	NA	NA	NA	NA	NA	NA	NA	NA	NA
C1004	0.096955326	42.02475	UNPD55410	2	89.21929626	1	C18H29N5O11S2	RXKMADLQGPTPJP-QXAHPLMHNA-N	NA	NA	NA	NA	NA	NA	NA	NA	NA
C474	0.09836392	882.7777143	C9H9N13O19P2S8	3	2786.882363	1	C9H9N13O19P2S8	NA	NA	NA	NA	NA	NA	NA	NA	NA	NA
C1246	0.098665024	284.3335	C9H20N15O8P3S6	3	22.74553293	1	C9H20N15O8P3S6	NA	NA	NA	NA	NA	NA	NA	NA	NA	NA
C7	0.099485926	776.7586889	C00006024	2	18861.22937	1	C30H34O17	GZZWBJBTMBMOPQ-JYYGHOKFNA-N	NA	NA	NA	NA	NA	NA	NA	NA	NA
C1028	0.099896302	330.2223333	C9H3N4O21PS5	3	266.051541	1	C9H3N4O21PS5	NA	NA	NA	NA	NA	NA	NA	NA	NA	NA
C405	0.100518932	887.744125	C10H20N7O21PS10	3	6053.843918	1	C10H20N7O21PS10	NA	NA	NA	NA	NA	NA	NA	NA	NA	NA
C247	0.100542244	622.2134545	C00041313	2	3321.162966	1	C61H84N12O18	OCVAXCIPQXUQJH-LRFMAMCTNA-N	NA	NA	NA	NA	NA	NA	NA	NA	NA
C1240	0.100631552	248.4255	CHEBI:28196	2	6.335275501	1	C37H67NO12	IDRYSCOQVVUBIJ-PPGFLMPOSA-N	NA	NA	IDRYSCOQVVUBIJ-PPGFLMPOSA-N	Organic compounds	Organic oxygen compounds	Organooxygen compounds	Carbohydrates and carbohydrate conjugates	Aminoglycosides	This compound belongs to the class of organic compounds known as aminoglycosides. These are molecules or a portion of a molecule composed of amino-modified sugars.
C1037	0.100778816	776.5473333	LSM-36728	2	380.2440228	1	C29H37NO14	NCHNHYZMDUFVHL-BOFIHZLDNA-N	NA	NA	NA	NA	NA	NA	NA	NA	NA
C1255	0.100778816	778.4805	C00010662	2	1003.493599	1	C39H44O19	CWOWGVARVOJSSH-YMOFVMPTNA-N	NA	NA	NA	NA	NA	NA	NA	NA	NA
C971	0.102086734	464.533	C22H47NO3__2	3	390.8125851	1	C22H47NO3	NA	NA	NA	NA	NA	NA	NA	NA	NA	NA
C1291	0.104000395	834.735	C10H27N2O25P3S10	3	1054.947543	1	C10H27N2O25P3S10	NA	NA	NA	NA	NA	NA	NA	NA	NA	NA
C720	0.104454152	618.7498	HMDB03550	2	1451.010818	1	C27H44O2	JWUBBDSIWDLEOM-DTOXIADCSA-N	NA	NA	JWUBBDSIWDLEOM-DTOXIADCSA-N	Organic compounds	Lipids and lipid-like molecules	Steroids and steroid derivatives	Vitamin D and derivatives	Vitamin D and derivatives	This compound belongs to the class of organic compounds known as vitamin d and derivatives. These are compounds containing a secosteroid backbone, usually secoergostane or secocholestane.
C778	0.105120907	756.8074	HMDB08084	2	24206.59908	1	C48H94NO8P	DOKTZAMOHSCUOQ-VGURBHAXSA-N	NA	NA	DOKTZAMOHSCUOQ-VGURBHAXSA-N	Organic compounds	Lipids and lipid-like molecules	Glycerophospholipids	Glycerophosphocholines	Phosphatidylcholines	This compound belongs to the class of organic compounds known as phosphatidylcholines. These are glycerophosphocholines in which the two free -OH are attached to one fatty acid each through an ester linkage.
C1149	0.105412038	724.338	C18H69N28O41P7S	3	8762.335938	1	C18H69N28O41P7S	NA	NA	NA	NA	NA	NA	NA	NA	NA	NA
C86	0.110274854	787.1147222	HMDB07170	2	10753.21994	1	C41H72O5	NSXLMTYRMFVYNT-IUJDHQGTSA-N	NA	NA	NSXLMTYRMFVYNT-IUJDHQGTSA-N	Organic compounds	Lipids and lipid-like molecules	Glycerolipids	Diradylglycerols	1,2-diacylglycerols	This compound belongs to the class of organic compounds known as 1,2-diacylglycerols. These are diacylglycerols containing a glycerol acylated at positions 1 and 2.
C941	0.110843681	719.943	CHEBI:84535__3	2	17172.84582	1	C43H84NO7P	FUOWNRULQZKEKD-VSMMPPDLSA-N	NA	NA	FUOWNRULQZKEKD-VSMMPPDLSA-N	Organic compounds	Lipids and lipid-like molecules	Glycerophospholipids	Glycerophosphoethanolamines	1-alkyl,2-acylglycerophosphoethanolamines	This compound belongs to the class of organic compounds known as 1-alkyl,2-acylglycerophosphoethanolamines. These are glycerophosphoethanolamines that carry exactly one acyl chain attached to the glycerol moiety through an ester linkage at the O2-position, and one alkyl chain attached through an ether linkage at the O1-position.
C1306	0.110916848	894.8365	HMDB45260	2	1111.466057	1	C65H106O6	TUFYIUONPVDORJ-HLYVTMGTSA-N	NA	NA	TUFYIUONPVDORJ-HLYVTMGTSA-N	Organic compounds	Lipids and lipid-like molecules	Glycerolipids	Triradylcglycerols	Triacylglycerols	This compound belongs to the class of organic compounds known as triacylglycerols. These are glycerides consisting of three fatty acid chains covalently bonded to a glycerol molecule through ester linkages.
C470	0.112612401	851.7427143	UNPD19975__2	2	5945.631298	1	C28H44	RZLBBMDTYXMEEP-BBCOKDAQNA-N	NA	NA	NA	NA	NA	NA	NA	NA	NA
C598	0.112926194	649.3001667	PG(O-16:0/19:0)	2	6328.411427	1	C41H83O9P	VTUCJDKYMMUFRL-GJYFHTIUNA-N	NA	NA	NA	NA	NA	NA	NA	NA	NA
C274	0.11347756	776.688	C00032134	2	230.9334036	1	C32H38O17	ONNZFWMVOKSPIJ-NXQPQARWNA-N	NA	NA	NA	NA	NA	NA	NA	NA	NA
C1451	0.11347756	19.115	HMDB35792	2	88.61569538	1	C11H18	LUKZREJJLWEWQM-YRNVUSSQSA-N	NA	NA	LUKZREJJLWEWQM-YRNVUSSQSA-N	Organic compounds	Lipids and lipid-like molecules	Prenol lipids	Monoterpenoids	Acyclic monoterpenoids	This compound belongs to the class of organic compounds known as acyclic monoterpenoids. These are monoterpenes that do not contain a cycle.
C1390	0.114675467	717.7275	C95H154O7P2	3	2503.037292	1	C95H154O7P2	NA	NA	NA	NA	NA	NA	NA	NA	NA	NA
C230	0.115208596	18.01591667	C6H2N10O8S4	3	1725.73669	1	C6H2N10O8S4	NA	NA	NA	NA	NA	NA	NA	NA	NA	NA
C981	0.115416611	487.52625	HMDB10404__3	2	2791.901499	1	C30H50NO7P	LSOWKZULVQWMLY-APPDJCNMSA-N	NA	NA	LSOWKZULVQWMLY-APPDJCNMSA-N	Organic compounds	Lipids and lipid-like molecules	Glycerophospholipids	Glycerophosphocholines	1-acyl-sn-glycero-3-phosphocholines	This compound belongs to the class of organic compounds known as 1-acyl-sn-glycero-3-phosphocholines. These are glycerophosphocholines in which the glycerol is esterified with a fatty acid at O-1 position, and linked at position 3 to a phosphocholine.
C1315	0.115985802	569.174	HMDB38348	2	141.7669025	1	C37H60O9	VTWHHBJKZZJDQM-OQLLNIDSNA-N	NA	NA	NA	NA	NA	NA	NA	NA	NA
C1065	0.116239736	840.446	PC(P-20:0/19:1(9Z))__2	2	14890.03583	1	C47H92NO7P	GLURJCWZMKBYPE-VUDUBTCSNA-N	NA	NA	NA	NA	NA	NA	NA	NA	NA
C1430	0.116897486	518.8835	PubChem CID:71745339__1	2	1401.329412	1	C37H49NO4	YMPSZJNRZBHLRI-OGYDQXLWSA-N	NA	NA	YMPSZJNRZBHLRI-OGYDQXLWSA-N	Organic compounds	Organoheterocyclic compounds	Naphthopyrans	NA	Naphthopyrans	This compound belongs to the class of organic compounds known as naphthopyrans. These are compounds containing a pyran ring fused to a naphthalene moiety. Furan is a 6 membered-ring non-aromatic ring with five carbon and one oxygen atoms. Naphthalene is a polycyclic aromatic hydrocarbon made up of two fused benzene rings.
C386	0.118065255	315.408625	peptide 31	3	151.2336881	3	C13H34N16O19P2	NA	NA	NA	NA	Organic compounds	Oligopeptides	Amino acids, peptides, and analogues	Carboxylic acids and derivatives	Organic acids and derivatives	NA
C616	0.11818249	691.2706667	ECMDB21015__1	2	56311.06624	1	C39H78NO8P	YSFFAUPDXKTJMR-DIPNUNPCSA-N	NA	NA	YSFFAUPDXKTJMR-DIPNUNPCSA-N	Organic compounds	Lipids and lipid-like molecules	Glycerophospholipids	Glycerophosphoethanolamines	Phosphatidylethanolamines	This compound belongs to the class of organic compounds known as phosphatidylethanolamines. These are glycerophosphoetahnolamines in which two fatty acids are bonded to the glycerol moiety through ester linkages.
C675	0.11818249	254.617	C43H99N11O5	3	27.57378447	1	C43H99N11O5	NA	NA	NA	NA	NA	NA	NA	NA	NA	NA
C1038	0.11818249	773.546	C11H9N22O15P5S7	3	1541.1903	1	C11H9N22O15P5S7	NA	NA	NA	NA	NA	NA	NA	NA	NA	NA
C1239	0.11818249	248.739	C00027733	2	13.34382627	1	C37H55NO10	FZPUJFRMDZNVDJ-HJPIRYGTNA-N	NA	NA	NA	NA	NA	NA	NA	NA	NA
C845	0.118750415	846.00475	C17H38N4O9P2S16	3	1273.006207	1	C17H38N4O9P2S16	NA	NA	NA	NA	NA	NA	NA	NA	NA	NA
C377	0.119611282	20.29055556	C10H4NO4P	3	1339.112215	1	C10H4NO4P	NA	NA	NA	NA	NA	NA	NA	NA	NA	NA
C472	0.120090128	859.701	CPD-9957__2	2	3095.034254	1	C54H84O4	NPCOQXAVBJJZBQ-WJNLUYJISA-N	NA	NA	NPCOQXAVBJJZBQ-WJNLUYJISA-N	Organic compounds	Lipids and lipid-like molecules	Prenol lipids	Quinone and hydroquinone lipids	Polyprenyl quinols	This compound belongs to the class of organic compounds known as polyprenyl quinols. These are compounds containing a polyisoprene chain attached to a quinol(hydroquinone) at the second ring position.
C1029	0.12028902	332.0316667	CHEBI:69152	2	217.1761924	1	C38H62O11	UTJMKVZEGKMOAS-SMYMLWMBNA-N	NA	NA	NA	NA	NA	NA	NA	NA	NA
C1427	0.120849844	481.7685	HMDB10396	2	4322.287862	1	C28H50NO7P	GOMVPVRDBLLHQC-VEJNOCSESA-N	NA	NA	GOMVPVRDBLLHQC-VEJNOCSESA-N	Organic compounds	Lipids and lipid-like molecules	Glycerophospholipids	Glycerophosphocholines	1-acyl-sn-glycero-3-phosphocholines	This compound belongs to the class of organic compounds known as 1-acyl-sn-glycero-3-phosphocholines. These are glycerophosphocholines in which the glycerol is esterified with a fatty acid at O-1 position, and linked at position 3 to a phosphocholine.
C353	0.122606395	702.1853333	C3H4O2S	3	317.1093756	1	C3H4O2S	NA	NA	NA	NA	NA	NA	NA	NA	NA	NA
C112	0.123823014	241.23975	peptide 19	3	45.92484417	2	C22H75N5O3S7	NA	NA	NA	NA	Organic compounds	Oligopeptides	Amino acids, peptides, and analogues	Carboxylic acids and derivatives	Organic acids and derivatives	NA
C164	0.124593025	18.43164286	C4HN2O5PS	3	6377.625322	1	C4HN2O5PS	NA	NA	NA	NA	NA	NA	NA	NA	NA	NA
C1342	0.125491676	648.8015	UNPD136080	2	835.9768213	1	C16H8O5	XUAOROSXSXHGPY-UHFFFAOYSA-N	NA	NA	XUAOROSXSXHGPY-UHFFFAOYSA-N	Organic compounds	Benzenoids	Anthracenes	Anthraquinones	Anthraquinones	This compound belongs to the class of organic compounds known as anthraquinones. These are organic compounds containing either anthracene-9,10-quinone, 1,4-anthraquinone, or 1,2-anthraquinone.
C930	0.125558359	691.15775	C16H52N25O40P7	3	3475.475403	1	C16H52N25O40P7	NA	NA	NA	NA	NA	NA	NA	NA	NA	NA
C1457	0.126108182	36.3295	DB03215	2	200.5229364	1	C7H11NO4	LIZWYFXJOOUDNV-LXDRQGDMNA-N	NA	NA	NA	NA	NA	NA	NA	NA	NA
C174	0.126121019	877.7873077	C14H56N28O26S3	3	2259.021426	1	C14H56N28O26S3	NA	NA	NA	NA	NA	NA	NA	NA	NA	NA
C1345	0.126121019	643.6155	N-(heptadecanoyl)hexadecasphingosine-1-phosphocholine	2	217.492551	1	C38H77N2O6P	CGMZWBZSOINWHL-YPDYIYJKSA-N	NA	NA	CGMZWBZSOINWHL-YPDYIYJKSA-N	Organic compounds	Lipids and lipid-like molecules	Sphingolipids	Phosphosphingolipids	Sphingomyelins	This compound belongs to the class of organic compounds known as sphingomyelins. These are sphingolipids containing a backbone formed of an alcohol - sphingosine, a phosphate group, a choline and fatty acid chain.
C1173	0.126419995	748.205	HMDB36590	2	309.1927292	1	C40H56O3	VYIRVAXUEZSDNC-QGLVDCRNNA-N	NA	NA	NA	NA	NA	NA	NA	NA	NA
C768	0.12669086	735.8756	PE(P-16:0/19:1(9Z))	2	13686.63578	1	C40H78NO7P	LXMOHGCMLJBKMJ-GBVOSXPDNA-N	NA	NA	NA	NA	NA	NA	NA	NA	NA
C325	0.126776009	819.9171111	peptide 27	3	1134.35395	2	C14H2N19O19P5S13	NA	NA	NA	NA	Organic acids and derivatives	NA	Organic compounds	Oligopeptides	Amino acids, peptides, and analogues	Carboxylic acids and derivatives
C1303	0.128237761	902.1665	C51H86O3	3	570.625108	1	C51H86O3	NA	NA	NA	NA	NA	NA	NA	NA	NA	NA
C547	0.128523201	1010.9945	CHEBI:78264__1	2	10948.87076	1	C46H78NO9P	PVBBVCZTXMHVIW-VEHFYIORNA-M	NA	NA	NA	NA	NA	NA	NA	NA	NA
C1120	0.128801427	670.0783333	CHEBI:84488	2	672.8946421	1	C40H81N2O6P	YMQZQHIESOAPQH-JXGHDCMNSA-N	NA	NA	YMQZQHIESOAPQH-JXGHDCMNSA-N	Organic compounds	Lipids and lipid-like molecules	Sphingolipids	Phosphosphingolipids	Phosphosphingolipids	This compound belongs to the class of organic compounds known as phosphosphingolipids. These are sphingolipids with a structure based on a sphingoid base that is attached to a phosphate head group. They differ from phosphonospingolipids which have a phosphonate head group.
C79	0.12975604	276.2427368	peptide 15	3	77.46736159	2	C41H64O11	NA	NA	NA	NA	Organic acids and derivatives	NA	Organic compounds	Oligopeptides	Amino acids, peptides, and analogues	Carboxylic acids and derivatives
C790	0.129808951	479.0126	PE(17:1(9Z)/0:0)	2	306.8055628	1	C22H44NO7P	LNJNONCNASQZOB-QHPJDVBZNA-N	NA	NA	NA	NA	NA	NA	NA	NA	NA
C1090	0.129808951	877.734	C15H55N30O22P3S	3	396.5858125	1	C15H55N30O22P3S	NA	NA	NA	NA	NA	NA	NA	NA	NA	NA
C69	0.129850368	311.69365	peptide 11	3	173.3119218	3	C40H69NO12	NA	NA	NA	NA	Amino acids, peptides, and analogues	Carboxylic acids and derivatives	Organic acids and derivatives	NA	Organic compounds	Oligopeptides
C95	0.130150984	682.2551667	ECMDB21025	2	42434.39273	1	C38H76NO8P	OBFDDDRZTUFNNQ-XKKVKHEUNA-N	NA	NA	NA	NA	NA	NA	NA	NA	NA
C638	0.130150984	765.2265	C45H100N3O4PS3	3	4799.423319	1	C45H100N3O4PS3	NA	NA	NA	NA	NA	NA	NA	NA	NA	NA
C409	0.130451243	893.503875	UNPD35401	2	2093.525502	1	C42H63N9O28P2	FQCPQUTUDHIXQC-WNGNQAQINA-N	NA	NA	NA	NA	NA	NA	NA	NA	NA
C1249	0.131590437	270.218	CHEBI:73167	2	23.2281461	1	C46H75NO14	DJZCTUVALDDONK-HQMSUKCRSA-N	NA	NA	DJZCTUVALDDONK-HQMSUKCRSA-N	Organic compounds	Phenylpropanoids and polyketides	Macrolides and analogues	NA	Macrolides and analogues	This compound belongs to the class of organic compounds known as macrolides and analogues. These are organic compounds containing a lactone ring of at least twelve members.
C951	0.132920068	741.602	C18H13O40P9S15	3	4279.208803	1	C18H13O40P9S15	NA	NA	NA	NA	NA	NA	NA	NA	NA	NA
C621	0.133280559	686.1638333	HMDB08215	2	8577.013591	1	C46H76NO8P	QQNHCRBGLPDWEW-LRFGEVPTSA-N	NA	NA	QQNHCRBGLPDWEW-LRFGEVPTSA-N	Organic compounds	Lipids and lipid-like molecules	Glycerophospholipids	Glycerophosphocholines	Phosphatidylcholines	This compound belongs to the class of organic compounds known as phosphatidylcholines. These are glycerophosphocholines in which the two free -OH are attached to one fatty acid each through an ester linkage.
C925	0.133280559	687.367	C51H88NO8P	3	3880.050777	1	C51H88NO8P	NA	NA	NA	NA	NA	NA	NA	NA	NA	NA
C1096	0.133280559	582.7093333	HMDB00879	2	942.7067165	1	C21H34O3	CYKYBWRSLLXBOW-GXIWRURONA-N	NA	NA	NA	NA	NA	NA	NA	NA	NA
C1134	0.134175069	705.435	C10H3N10O17P5S6	3	2317.993934	1	C10H3N10O17P5S6	NA	NA	NA	NA	NA	NA	NA	NA	NA	NA
C1295	0.134311324	858.7655	CHEBI:76911	2	1272.268777	1	C56H109NO14	AMUNRMBXLQCRDG-OAVGIDQCNA-N	NA	NA	NA	NA	NA	NA	NA	NA	NA
C1205	0.134531055	14.52166667	C6H13N9O6P2S6	3	487.1299039	1	C6H13N9O6P2S6	NA	NA	NA	NA	NA	NA	NA	NA	NA	NA
C75	0.137956645	14.89965	C2H5N2O5PS	3	11912.75829	1	C2H5N2O5PS	NA	NA	NA	NA	NA	NA	NA	NA	NA	NA
C139	0.138540094	21.54486667	N-[4-methyl-5-[2-(3-nitroanilino)-4-thiazolyl]-2-thiazolyl]acetamide	2	5966.477329	1	C15H13N5O3S2	VCGYNRNTEBKAIL-UHFFFAOYSA-N	NA	NA	VCGYNRNTEBKAIL-UHFFFAOYSA-N	Organic compounds	Benzenoids	Benzene and substituted derivatives	Nitrobenzenes	Nitrobenzenes	This compound belongs to the class of organic compounds known as nitrobenzenes. These are compounds containing a nitrobenzene moiety, which consists of a benzene ring with a carbon bearing a nitro group.
C458	0.138540094	776.6491429	C00014904	2	126.6526194	1	C36H34O14	CQLYGPZACBJXSX-WVSQWFNBNA-N	NA	NA	NA	NA	NA	NA	NA	NA	NA
C854	0.138540094	864.341	HMDB53150	2	9985.03061	1	C65H102O6	GLNXLYRBLGFBLW-HYAWBGIDSA-N	NA	NA	GLNXLYRBLGFBLW-HYAWBGIDSA-N	Organic compounds	Lipids and lipid-like molecules	Glycerolipids	Triradylcglycerols	Triacylglycerols	This compound belongs to the class of organic compounds known as triacylglycerols. These are glycerides consisting of three fatty acid chains covalently bonded to a glycerol molecule through ester linkages.
C1068	0.138540094	826.8746667	UNPD125985	2	1402.591062	1	C41H80O4	HMUUCDMJEVHRMW-WHUAGQPENA-N	NA	NA	NA	NA	NA	NA	NA	NA	NA
C273	0.138556419	319.511	peptide 25	3	358.8773698	3	C36H38N2O11S3	NA	NA	NA	NA	Organic compounds	Oligopeptides	Amino acids, peptides, and analogues	Carboxylic acids and derivatives	Organic acids and derivatives	NA
C1335	0.139597244	654.4335	CHEBI:78264__2	2	6087.841796	1	C46H78NO9P	PVBBVCZTXMHVIW-VEHFYIORNA-M	NA	NA	NA	NA	NA	NA	NA	NA	NA
C319	0.139648223	1011.336556	PS(P-20:0/20:1(11Z))	2	3734.11815	1	C46H88NO9P	DODWYQLKEVEMDG-WNWAFKNRNA-N	NA	NA	NA	NA	NA	NA	NA	NA	NA
C573	0.142021131	887.4653333	C39H111N19S3	3	18595.58744	1	C39H111N19S3	NA	NA	NA	NA	NA	NA	NA	NA	NA	NA
C580	0.142268859	918.6831667	C37H97N23	3	2445.034692	1	C37H97N23	NA	NA	NA	NA	NA	NA	NA	NA	NA	NA
C1289	0.142895076	827.2585	C53H94NO10P	3	2930.438766	1	C53H94NO10P	NA	NA	NA	NA	NA	NA	NA	NA	NA	NA
C1101	0.144279238	616.1296667	C19H67N25O3S	3	829.0823589	1	C19H67N25O3S	NA	NA	NA	NA	NA	NA	NA	NA	NA	NA
C195	0.144474454	17.39892308	C4H10O4S4	3	14680.01593	1	C4H10O4S4	NA	NA	NA	NA	NA	NA	NA	NA	NA	NA
C721	0.14477883	624.2966	PE-Cer(d14:2(4E,6E)/20:1(11Z))	2	31807.72569	1	C36H69N2O6P	FPXGVDNURGUQHJ-IKROCSMYNA-N	NA	NA	NA	NA	NA	NA	NA	NA	NA
C333	0.145359258	869.9156667	C19H44N4O11S17	3	4392.408275	1	C19H44N4O11S17	NA	NA	NA	NA	NA	NA	NA	NA	NA	NA
C295	0.145515968	648.4415	PE-Cer(d14:2(4E,6E)/22:1(13Z))__1	2	58955.43988	1	C38H73N2O6P	ANRNTCPMJGXIKL-GPKGGHQONA-N	NA	NA	NA	NA	NA	NA	NA	NA	NA
C1027	0.147429491	323.8873333	UNPD194570	2	372.5171917	1	C38H64O12	AFPRGWMHYAOKFR-SFMHMCRXNA-N	NA	NA	NA	NA	NA	NA	NA	NA	NA
C995	0.147599577	14.54275	C10H19N11O17S10	3	310.3507889	1	C10H19N11O17S10	NA	NA	NA	NA	NA	NA	NA	NA	NA	NA
C729	0.148150278	632.4874	C00040360	2	133912.8436	1	C37H68O8	HCSSMEMSGLDFIN-OQCGAIAFNA-N	NA	NA	NA	NA	NA	NA	NA	NA	NA
C374	0.148963231	18.072	C5H3N6O11PS	3	4280.088629	1	C5H3N6O11PS	NA	NA	NA	NA	NA	NA	NA	NA	NA	NA
C1045	0.149668519	770.276	UNPD152506__2	2	9240.102315	1	C23H42O3	SNHBFKBOZVBFIT-LXGJOZCZNA-N	NA	NA	NA	NA	NA	NA	NA	NA	NA
C1009	0.150806172	953.1853333	C15H3N9O34P4S14	3	409.8188254	1	C15H3N9O34P4S14	NA	NA	NA	NA	NA	NA	NA	NA	NA	NA
C695	0.150845156	860.1222	HMDB46120	2	9108.41385	1	C59H100O6	ZBKYWRBRUDGQAZ-CFPOIZOMSA-N	NA	NA	ZBKYWRBRUDGQAZ-CFPOIZOMSA-N	Organic compounds	Lipids and lipid-like molecules	Glycerolipids	Triradylcglycerols	Triacylglycerols	This compound belongs to the class of organic compounds known as triacylglycerols. These are glycerides consisting of three fatty acid chains covalently bonded to a glycerol molecule through ester linkages.
C873	0.151382359	602.46525	C00002221	2	1194.56457	1	C15H24N2O2	JVYKIBAJVKEZSQ-HAGGZJDPNA-N	NA	NA	NA	NA	NA	NA	NA	NA	NA
C1243	0.151418065	293.4705	C9H2N8O21S5	3	43.29829764	1	C9H2N8O21S5	NA	NA	NA	NA	NA	NA	NA	NA	NA	NA
C1207	0.156389332	20.76	DB03257	2	261.0086471	1	C14H23NO6	MUJPWSPVNZGJOW-IHABCUPINA-N	NA	NA	NA	NA	NA	NA	NA	NA	NA
C482	0.156478724	910.5437143	C26H61N35O14P2S4	3	1750.687356	1	C26H61N35O14P2S4	NA	NA	NA	NA	NA	NA	NA	NA	NA	NA
C1010	0.15689433	197.2003333	C6H11N7O15S6	3	13.53692307	1	C6H11N7O15S6	NA	NA	NA	NA	NA	NA	NA	NA	NA	NA
C550	0.15778331	311.8	C10H33N19O20S5	3	354.1068404	1	C10H33N19O20S5	NA	NA	NA	NA	NA	NA	NA	NA	NA	NA
C1396	0.15778331	755.06	PC(P-20:0/22:4(7Z,10Z,13Z,16Z))	2	9182.339363	1	C50H92NO7P	NLEDXBSUDVLSEN-IFXPIRPHNA-N	NA	NA	NA	NA	NA	NA	NA	NA	NA
C655	0.158501031	22.79766667	N-(1,7-dimethyl-3-pyrazolo[3,4-b]quinolinyl)butanamide	2	1905.380849	1	C16H18N4O	KIWKLFHHVGFZFN-UHFFFAOYSA-N	NA	NA	KIWKLFHHVGFZFN-UHFFFAOYSA-N	Organic compounds	Organoheterocyclic compounds	Quinolines and derivatives	NA	Quinolines and derivatives	This compound belongs to the class of organic compounds known as quinolines and derivatives. These are compounds containing a quinoline moiety, which consists of a benzene ring fused to a pyrimidine ring to form benzo[b]azabenzene.
C811	0.16277361	203.482	C20H32O5P2S9	3	13.15576143	1	C20H32O5P2S9	NA	NA	NA	NA	NA	NA	NA	NA	NA	NA
C1137	0.162855808	679.3946667	C38H79N	3	5126.284367	1	C38H79N	NA	NA	NA	NA	NA	NA	NA	NA	NA	NA
C1433	0.16693943	511.782	C30H48N2O4S	3	773.6037225	1	C30H48N2O4S	NA	NA	NA	NA	NA	NA	NA	NA	NA	NA
C608	0.1669679	706.233	HMDB00564	2	39950.06059	1	C40H80NO8P	KILNVBDSWZSGLL-KXQOOQHDSA-N	NA	NA	KILNVBDSWZSGLL-KXQOOQHDSA-N	Organic compounds	Lipids and lipid-like molecules	Glycerophospholipids	Glycerophosphocholines	Phosphatidylcholines	This compound belongs to the class of organic compounds known as phosphatidylcholines. These are glycerophosphocholines in which the two free -OH are attached to one fatty acid each through an ester linkage.
C791	0.171449673	515.9768	HMDB34160	2	4311.462222	1	C12H22O2	JOZKFWLRHCDGJA-UHFFFAOYNA-N	NA	NA	NA	NA	NA	NA	NA	NA	NA
C924	0.173554418	692.111	C16H45N27O40P4S	3	753.9255774	1	C16H45N27O40P4S	NA	NA	NA	NA	NA	NA	NA	NA	NA	NA
C895	0.177144453	656.435	C35H65NO2	3	6477.717477	1	C35H65NO2	NA	NA	NA	NA	NA	NA	NA	NA	NA	NA
C234	0.178789481	1009.477091	C18H43N33O45P4S3	3	1053.957597	1	C18H43N33O45P4S3	NA	NA	NA	NA	NA	NA	NA	NA	NA	NA
C1231	0.178916738	367.0975	C00048614__1	2	175.7127604	1	C14H22O4	FDJDTDDUDZAAFP-KEEIOYGANA-N	NA	NA	NA	NA	NA	NA	NA	NA	NA
C503	0.181789948	706.8604286	C35H80N19O24P3S11	3	12911.97966	1	C35H80N19O24P3S11	NA	NA	NA	NA	NA	NA	NA	NA	NA	NA
C552	0.18727723	930.2753333	C30O26S18	3	1104.10949	1	C30O26S18	NA	NA	NA	NA	NA	NA	NA	NA	NA	NA
C610	0.187568856	702.2673333	HMDB33685	2	880.1526105	1	C33H54O5	IELOKBJPULMYRW-UHFFFAOYNA-N	NA	NA	NA	NA	NA	NA	NA	NA	NA
C850	0.187720051	860.80525	C14H40O14P6S11	3	17931.13875	1	C14H40O14P6S11	NA	NA	NA	NA	NA	NA	NA	NA	NA	NA
C843	0.187826086	842.34775	C10H15N14O25PS8	3	1060.022709	1	C10H15N14O25PS8	NA	NA	NA	NA	NA	NA	NA	NA	NA	NA
C272	0.187942292	1009.046	UNPD21061__1	2	5739.70285	1	C55H74N4O6	OPKOPMUPDBELTF-BUDNVEOXNA-N	NA	NA	NA	NA	NA	NA	NA	NA	NA
C1100	0.188086539	613.8416667	C00049883	2	534.8357427	1	C25H42O4	DRRIVVROELVVDJ-JTMFDXFNNA-N	NA	NA	NA	NA	NA	NA	NA	NA	NA
C548	0.188257364	1009.174667	C17H58N24O41P6S6	3	897.8714132	1	C17H58N24O41P6S6	NA	NA	NA	NA	NA	NA	NA	NA	NA	NA
C519	0.189538116	741.3632857	1-octadecyl-2-[(4Z,7Z,10Z,13Z,16Z)-docosapentaenoyl]-sn-glycero-3-phosphocholine__2	2	65497.55443	1	C48H88NO7P	KDRRVBBVKZQQTN-BEBRKXFFSA-N	NA	NA	KDRRVBBVKZQQTN-BEBRKXFFSA-N	Organic compounds	Lipids and lipid-like molecules	Glycerophospholipids	Glycerophosphocholines	1-alkyl,2-acylglycero-3-phosphocholines	This compound belongs to the class of organic compounds known as 1-alkyl,2-acylglycero-3-phosphocholines. These are glycerophosphocholines that carry exactly one acyl chain attached to the glycerol moiety through an ester linkage at the O2-position, and one alkyl chain attached through an ether linkage at the O1-position.
C1107	0.191475993	629.8876667	HMDB12097	2	1498.65734	1	C37H75N2O6P	KYICBZWZQPCUMO-PSALXKTOSA-N	NA	NA	KYICBZWZQPCUMO-PSALXKTOSA-N	Organic compounds	Lipids and lipid-like molecules	Sphingolipids	Phosphosphingolipids	Phosphosphingolipids	This compound belongs to the class of organic compounds known as phosphosphingolipids. These are sphingolipids with a structure based on a sphingoid base that is attached to a phosphate head group. They differ from phosphonospingolipids which have a phosphonate head group.
C255	0.194450223	702.4852727	C29H97N36O3PS	3	2545.404348	1	C29H97N36O3PS	NA	NA	NA	NA	NA	NA	NA	NA	NA	NA
C1424	0.194450223	452.4405	HMDB11339	2	1352.92592	1	C37H72NO7P	QXSTVVHZCWJIBU-LSHIAAAISA-N	NA	NA	QXSTVVHZCWJIBU-LSHIAAAISA-N	Organic compounds	Lipids and lipid-like molecules	Glycerophospholipids	Glycerophosphoethanolamines	1-(1Z-alkenyl),2-acylglycerophosphoethanolamines	This compound belongs to the class of organic compounds known as 1-(1z-alkenyl),2-acylglycerophosphoethanolamines. These are glycerophosphoethanolamines that carry exactly one acyl chain attached to the glycerol moiety through an ester linkage at the O2-position, and one 1Z-alkenyl chain attached through an ether linkage at the O1-position.
C1023	0.195960963	338.3933333	CHEBI:68054	2	692.8469432	1	C28H40O3	GBAGTCNHJJTJIL-ODDNYOBTNA-N	NA	NA	NA	NA	NA	NA	NA	NA	NA
C1236	0.196373344	358.6515	Palmitoleamide	2	1131.908578	1	C16H31NO	YRPQTVNCCVPGFA-FPLPWBNLSA-N	NA	NA	YRPQTVNCCVPGFA-FPLPWBNLSA-N	Organic compounds	Lipids and lipid-like molecules	Fatty Acyls	Fatty amides	Fatty amides	This compound belongs to the class of organic compounds known as fatty amides. These are carboxylic acid amide derivatives of fatty acids, that are formed from a fatty acid and an amine.
C213	0.197084124	705.8620833	HMDB13409	2	1437641.512	1	C46H82NO7P	QQQQNYAHSSIZBU-HIQXTUQZSA-N	NA	NA	QQQQNYAHSSIZBU-HIQXTUQZSA-N	Organic compounds	Lipids and lipid-like molecules	Glycerophospholipids	Glycerophosphocholines	1-alkyl,2-acylglycero-3-phosphocholines	This compound belongs to the class of organic compounds known as 1-alkyl,2-acylglycero-3-phosphocholines. These are glycerophosphocholines that carry exactly one acyl chain attached to the glycerol moiety through an ester linkage at the O2-position, and one alkyl chain attached through an ether linkage at the O1-position.
C437	0.199572469	738.559375	HMDB07919	2	260477.473	1	C44H86NO8P	OSTGKIDWKPXCRQ-FASREOMLSA-N	NA	NA	OSTGKIDWKPXCRQ-FASREOMLSA-N	Organic compounds	Lipids and lipid-like molecules	Glycerophospholipids	Glycerophosphocholines	Phosphatidylcholines	This compound belongs to the class of organic compounds known as phosphatidylcholines. These are glycerophosphocholines in which the two free -OH are attached to one fatty acid each through an ester linkage.
C596	0.199572469	656.979	N-(octadecanoyl)hexadecasphingosine-1-phosphocholine	2	1010.466171	1	C39H79N2O6P	OQCPQFVKIYWGRP-GWQJGLRPSA-N	NA	NA	OQCPQFVKIYWGRP-GWQJGLRPSA-N	Organic compounds	Lipids and lipid-like molecules	Sphingolipids	Phosphosphingolipids	Sphingomyelins	This compound belongs to the class of organic compounds known as sphingomyelins. These are sphingolipids containing a backbone formed of an alcohol - sphingosine, a phosphate group, a choline and fatty acid chain.
C1241	0.200580464	326.9005	C11H10NO13P5S5	3	104.4048159	1	C11H10NO13P5S5	NA	NA	NA	NA	NA	NA	NA	NA	NA	NA
C1186	0.201147132	496.422	C00008784	2	803.5599028	1	C22H26O3	RPTCPOYESVSHEY-TWYLJJHKNA-N	NA	NA	NA	NA	NA	NA	NA	NA	NA
C117	0.201298919	669.9675625	UNPD51187__1	2	8258.39771	1	C41H75NO8	PIJBDQIAXDOOIW-ILJHXPLUNA-N	NA	NA	NA	NA	NA	NA	NA	NA	NA
C1446	0.201298919	15.491	C10H10N2O10P2S7	3	218.9661447	1	C10H10N2O10P2S7	NA	NA	NA	NA	NA	NA	NA	NA	NA	NA
C566	0.203671668	848.2675	PIM6(18:1(9Z)/16:0)	2	237.5077393	1	C79H141O43P	RSLKODWHVHPPMX-PCMMVLCJNA-N	NA	NA	NA	NA	NA	NA	NA	NA	NA
C963	0.204052319	752.946	UNPD50782	2	5622.24597	1	C48H89NO8	JQBPIYGQWYFXMK-OAYFNLRMNA-N	NA	NA	NA	NA	NA	NA	NA	NA	NA
C1062	0.204052319	819.1493333	C00041564	2	1698.361986	1	C43H83NO5	MFPIKADAVWYTIK-BWQFJQLMNA-N	NA	NA	NA	NA	NA	NA	NA	NA	NA
C540	0.205436221	16.87857143	C6H8N6O9P2S2	3	2418.284722	1	C6H8N6O9P2S2	NA	NA	NA	NA	NA	NA	NA	NA	NA	NA
C741	0.205900689	671.1214	CPD-15152	2	30049.08787	1	C47H70O3	AFTBILPWMUSGIN-MYCGWMCTSA-N	NA	NA	AFTBILPWMUSGIN-MYCGWMCTSA-N	Organic compounds	Lipids and lipid-like molecules	Prenol lipids	Quinone and hydroquinone lipids	Polyprenylbenzoquinones	This compound belongs to the class of organic compounds known as polyprenylbenzoquinones. These are compounds containing a polyisoprene chain attached to a quinone at the second ring position.
C1262	0.205958338	774.231	C9H20N9O22PS5	3	1108.521089	1	C9H20N9O22PS5	NA	NA	NA	NA	NA	NA	NA	NA	NA	NA
C1135	0.20684761	682.909	CHEBI:61168	2	3939.650658	1	C46H75N5O10	FLJNVPAGIYBTDU-LSXZKQGANA-N	NA	NA	NA	NA	NA	NA	NA	NA	NA
C168	0.209074344	798.9427692	UNPD30178	2	9161.705074	1	C25H39N7O18S	UXRHCHSWRDOIED-NZUNHOFWNA-N	NA	NA	NA	NA	NA	NA	NA	NA	NA
C445	0.210155914	15.436125	Iminodimethanethiol	2	16375.48654	1	C2H7NS2	UQYHHBYNPBMDEF-UHFFFAOYSA-N	NA	NA	UQYHHBYNPBMDEF-UHFFFAOYSA-N	Organic compounds	Organosulfur compounds	Thiohemiaminal derivatives	NA	Thiohemiaminal derivatives	This compound belongs to the class of organic compounds known as thiohemiaminal derivatives. These are compounds containing the thiohemiaminal group with the general structure R1SC(R2)(R3)N(R4)R5 (R1-R5=H, alkyl, aryl).
C521	0.213457694	744.8072857	UNPD222916	2	166238.512	1	C46H84O10	ZKVQYSXDKQXNEC-WJIGZCAPSA-N	NA	NA	ZKVQYSXDKQXNEC-WJIGZCAPSA-N	Organic compounds	Lipids and lipid-like molecules	Glycerolipids	Glycosylglycerols	Glycosyldiacylglycerols	This compound belongs to the class of organic compounds known as glycosyldiacylglycerols. These are diacylglycerols that carry a saccharide moiety linked to the glycerol.
C502	0.215536852	709.1964286	C18H66N33O28P5S6	3	6119.414791	1	C18H66N33O28P5S6	NA	NA	NA	NA	NA	NA	NA	NA	NA	NA
C15	0.217801202	799.0041538	C00017885	2	6770.078549	1	C32H42N2O17S	IAEYVQOVYXLKLD-FRKPEAEDNA-N	NA	NA	NA	NA	NA	NA	NA	NA	NA
C453	0.22237472	207.5957143	HMDB41049	2	9.395214078	1	C34H52O10	KRHHFPJGGBLAAH-UHFFFAOYNA-N	NA	NA	NA	NA	NA	NA	NA	NA	NA
C607	0.223476506	708.9238333	CHEBI:55430	2	120727.8846	1	C44H82NO7P	DUUSFCFZBREELS-WWBBCYQPSA-N	NA	NA	DUUSFCFZBREELS-WWBBCYQPSA-N	Organic compounds	Lipids and lipid-like molecules	Glycerophospholipids	Glycerophosphocholines	1-alkyl,2-acylglycero-3-phosphocholines	This compound belongs to the class of organic compounds known as 1-alkyl,2-acylglycero-3-phosphocholines. These are glycerophosphocholines that carry exactly one acyl chain attached to the glycerol moiety through an ester linkage at the O2-position, and one alkyl chain attached through an ether linkage at the O1-position.
C1392	0.223507026	719.6505	C18H72N33O34P3S8	3	16908.25421	1	C18H72N33O34P3S8	NA	NA	NA	NA	NA	NA	NA	NA	NA	NA
C1211	0.224677386	25.376	2-hydroxypentanoyl-L-carnitine	2	572.7139233	1	C12H23NO5	XYLDAPHHFZKKHL-LUFOVDHBNA-N	NA	NA	NA	NA	NA	NA	NA	NA	NA
C1151	0.226180135	732.1966667	C16H59N29O29P6S5	3	2540.452658	1	C16H59N29O29P6S5	NA	NA	NA	NA	NA	NA	NA	NA	NA	NA
C546	0.228029566	1011.398667	PS(20:1(11Z)/20:1(11Z))	2	3477.215633	1	C46H86NO10P	DSCLLSSZGNDUEK-RQIQMFDJSA-N	NA	NA	DSCLLSSZGNDUEK-RQIQMFDJSA-N	Organic compounds	Lipids and lipid-like molecules	Glycerophospholipids	Glycerophosphoserines	Phosphatidylserines	This compound belongs to the class of organic compounds known as phosphatidylserines. These are glycerophosphoserines in which two fatty acids are bonded to the glycerol moiety through ester linkages.
C926	0.228029566	688.05225	C12O10P4S10	3	7718.074885	1	C12O10P4S10	NA	NA	NA	NA	NA	NA	NA	NA	NA	NA
C489	0.228787193	622.413	C00038775	2	3534.946001	1	C34H46O8	GOWXVGUUSAVPQS-ZDWWJQRWNA-N	NA	NA	NA	NA	NA	NA	NA	NA	NA
C1375	0.229783589	693.8165	C10H7N10O21PS10	3	451.0840249	1	C10H7N10O21PS10	NA	NA	NA	NA	NA	NA	NA	NA	NA	NA
C1326	0.232158716	588.5505	PS(P-16:0/18:1(9Z))	2	464.9701163	1	C40H76NO9P	FHLVPQNAAUFYBS-RPRXEZLHNA-N	NA	NA	NA	NA	NA	NA	NA	NA	NA
C679	0.235290502	302.1346	C7H24N8O15P2S6	3	47.75780187	1	C7H24N8O15P2S6	NA	NA	NA	NA	NA	NA	NA	NA	NA	NA
C1313	0.235290502	583.2285	5,8,11,14,17-Icosapentaenoate	2	897.3423158	1	C20H30O2	JAZBEHYOTPTENJ-JLNKQSITSA-N	NA	NA	JAZBEHYOTPTENJ-JLNKQSITSA-N	Organic compounds	Lipids and lipid-like molecules	Fatty Acyls	Fatty acids and conjugates	Long-chain fatty acids	This compound belongs to the class of organic compounds known as long-chain fatty acids. These are fatty acids with an aliphatic tail that contains between 13 and 21 carbon atoms.
C796	0.235646878	17.5642	C8H10N12O15P2S4	3	805.5383853	1	C8H10N12O15P2S4	NA	NA	NA	NA	NA	NA	NA	NA	NA	NA
C520	0.236224665	746.995	C18H70N27O28P9S3	3	17220.69152	1	C18H70N27O28P9S3	NA	NA	NA	NA	NA	NA	NA	NA	NA	NA
C285	0.237709596	884.9108	HMDB05360	2	3828.881352	1	C53H100O6	YHMDGPZOSGBQRH-OIVKDUIRSA-N	NA	NA	YHMDGPZOSGBQRH-OIVKDUIRSA-N	Organic compounds	Lipids and lipid-like molecules	Glycerolipids	Triradylcglycerols	Triacylglycerols	This compound belongs to the class of organic compounds known as triacylglycerols. These are glycerides consisting of three fatty acid chains covalently bonded to a glycerol molecule through ester linkages.
C911	0.237709596	667.897	C10H15O13P5S10	3	16598.03407	1	C10H15O13P5S10	NA	NA	NA	NA	NA	NA	NA	NA	NA	NA
C875	0.237780664	603.49975	CHEBI:73917	2	491.5393557	1	C29H46O5	WWUMIPQKNPFIAD-AMXJZHMKSA-N	NA	NA	WWUMIPQKNPFIAD-AMXJZHMKSA-N	Organic compounds	Lipids and lipid-like molecules	Steroids and steroid derivatives	Vitamin D and derivatives	Vitamin D and derivatives	This compound belongs to the class of organic compounds known as vitamin d and derivatives. These are compounds containing a secosteroid backbone, usually secoergostane or secocholestane.
C728	0.238799076	632.9396	C34H61NO2	3	54081.16896	1	C34H61NO2	NA	NA	NA	NA	NA	NA	NA	NA	NA	NA
C413	0.23924044	636.336875	HMDB12101	2	994.314874	1	C41H81N2O6P	NBEADXWAAWCCDG-QDDWGVBQSA-N	NA	NA	NBEADXWAAWCCDG-QDDWGVBQSA-N	Organic compounds	Lipids and lipid-like molecules	Sphingolipids	Phosphosphingolipids	Phosphosphingolipids	This compound belongs to the class of organic compounds known as phosphosphingolipids. These are sphingolipids with a structure based on a sphingoid base that is attached to a phosphate head group. They differ from phosphonospingolipids which have a phosphonate head group.
C820	0.240801257	776.826	C34H77N7OS__2	3	3384.648937	1	C34H77N7OS	NA	NA	NA	NA	NA	NA	NA	NA	NA	NA
C133	0.243163148	723.6796667	UNPD181510	2	3113.721687	1	C21H26O15	JFLCQZNAJDFYPX-BDTSEXCKNA-N	NA	NA	NA	NA	NA	NA	NA	NA	NA
C172	0.248025433	866.7899231	HMDB05474	2	8783.28023	1	C57H98O6	HBOQXIRUPVQLKX-BBWANDEASA-N	NA	NA	HBOQXIRUPVQLKX-BBWANDEASA-N	Organic compounds	Lipids and lipid-like molecules	Glycerolipids	Triradylcglycerols	Triacylglycerols	This compound belongs to the class of organic compounds known as triacylglycerols. These are glycerides consisting of three fatty acid chains covalently bonded to a glycerol molecule through ester linkages.
C703	0.249212481	868.6036	C10H15N20O11P3S9	3	15238.79359	1	C10H15N20O11P3S9	NA	NA	NA	NA	NA	NA	NA	NA	NA	NA
C67	0.249495249	18.59814286	C3H9O4PS2	3	8066.031672	1	C3H9O4PS2	NA	NA	NA	NA	NA	NA	NA	NA	NA	NA
C1230	0.249495249	172.3585	HMDB00061	2	1174.172925	1	C10H15N5O10P2	WHTCPDAXWFLDIH-YPLCUDRINA-N	NA	NA	NA	NA	NA	NA	NA	NA	NA
C635	0.25161184	759.5973333	PE(O-20:0/20:3(8Z,11Z,14Z))	2	47359.22047	1	C45H86NO7P	VRLKAQVLDYFNRJ-HEZNOZNONA-N	NA	NA	NA	NA	NA	NA	NA	NA	NA
C1086	0.253279094	874.688	CHEBI:63080	2	2299.976251	1	C50H96N2O9	LIXVHWQNKBIZBR-ICAJWQFTSA-N	NA	NA	LIXVHWQNKBIZBR-ICAJWQFTSA-N	Organic compounds	Lipids and lipid-like molecules	Fatty Acyls	Fatty acyl glycosides	Fatty acyl glycosides of mono- and disaccharides	This compound belongs to the class of organic compounds known as fatty acyl glycosides of mono- and disaccharides. These are compounds composed of a mono- or disaccharide moiety linked to one hydroxyl group of a fatty alcohol or of a phosphorylated alcohol (phosphoprenols), a hydroxy fatty acid or to one carboxyl group of a fatty acid (ester linkage) or to an amino alcohol.
C1227	0.255936367	211.082	C00043773	2	9.758511905	1	C43H57NO7	NAYPRGXEKUQOLV-HGFAROTHNA-N	NA	NA	NA	NA	NA	NA	NA	NA	NA
C603	0.256272319	676.2933333	N-arachidonoylsphinganine	2	1030.296405	1	C38H69NO3	NXKPWQUXGKASPM-AJIQFNDCSA-N	NA	NA	NXKPWQUXGKASPM-AJIQFNDCSA-N	Organic compounds	Lipids and lipid-like molecules	Sphingolipids	Ceramides	Long-chain ceramides	This compound belongs to the class of organic compounds known as long-chain ceramides. These are ceramides bearing a long chain fatty acid.
C1400	0.256272319	744.246	C10H31N17O5P2S2	3	583.3428082	1	C10H31N17O5P2S2	NA	NA	NA	NA	NA	NA	NA	NA	NA	NA
C884	0.256959952	628.376	C28H79N9OS3	3	831.8666082	1	C28H79N9OS3	NA	NA	NA	NA	NA	NA	NA	NA	NA	NA
C361	0.26153541	718.904	HMDB11214__1	2	24450.11549	1	C42H76NO7P	DFANIYFZNIJQEP-FAVOOIQCSA-N	NA	NA	DFANIYFZNIJQEP-FAVOOIQCSA-N	Organic compounds	Lipids and lipid-like molecules	Glycerophospholipids	Glycerophosphocholines	1-(1Z-alkenyl),2-acyl-glycerophosphocholines	This compound belongs to the class of organic compounds known as 1-(1z-alkenyl),2-acyl-glycerophosphocholines. These are glycerophosphocholines that carry exactly one acyl chain attached to the glycerol moiety through an ester linkage at the O2-position, and one 1Z-alkenyl chain attached through an ether linkage at the O1-position.
C107	0.262120287	480.437	N-butyl-N-(4-hydroxybutyl)nitrosamine	2	405.553777	1	C8H18N2O2	DIKPQFXYECAYPC-UHFFFAOYSA-N	NA	NA	DIKPQFXYECAYPC-UHFFFAOYSA-N	Organic compounds	Organic nitrogen compounds	Organonitrogen compounds	Organic nitroso compounds	Organic N-nitroso compounds	This compound belongs to the class of organic compounds known as organic n-nitroso compounds. These are organic compounds containing a n-nitroso group -NN=O.
C492	0.262120287	641.2757143	C41H81N5O2S	3	1147.190498	1	C41H81N5O2S	NA	NA	NA	NA	NA	NA	NA	NA	NA	NA
C585	0.262120287	591.4701667	palmitic acid	2	640.3273318	1	C16H32O2	IPCSVZSSVZVIGE-UHFFFAOYSA-N	NA	NA	IPCSVZSSVZVIGE-UHFFFAOYSA-N	Organic compounds	Lipids and lipid-like molecules	Fatty Acyls	Fatty acids and conjugates	Long-chain fatty acids	This compound belongs to the class of organic compounds known as long-chain fatty acids. These are fatty acids with an aliphatic tail that contains between 13 and 21 carbon atoms.
C927	0.262120287	690.994	CerP(d18:1/26:1(17Z))__1	2	19196.10218	1	C44H86NO6P	GLKCYFNEMOJHTR-COLDHVBFNA-N	NA	NA	NA	NA	NA	NA	NA	NA	NA
C1333	0.262120287	631.01	C00037895__2	2	4529.895208	1	C40H70O5	CJCFFXZLPKANKK-IDLNHXGWNA-N	NA	NA	NA	NA	NA	NA	NA	NA	NA
C1442	0.264198931	563.752	C17H51N25O4	3	416.4641515	1	C17H51N25O4	NA	NA	NA	NA	NA	NA	NA	NA	NA	NA
C72	0.265017948	720.00825	C19H69N27O47P6S	3	21187.66242	1	C19H69N27O47P6S	NA	NA	NA	NA	NA	NA	NA	NA	NA	NA
C711	0.26760271	918.5716	C21H40N3O7P3S12	3	3445.841513	1	C21H40N3O7P3S12	NA	NA	NA	NA	NA	NA	NA	NA	NA	NA
C690	0.270078416	841.1222	CPD-9904	2	781.8134173	1	C43H64O4	KYBJQEICWVEWIL-TUUMQRACSA-N	NA	NA	KYBJQEICWVEWIL-TUUMQRACSA-N	Organic compounds	Lipids and lipid-like molecules	Prenol lipids	Polyprenylphenols	Polyprenylphenols	This compound belongs to the class of organic compounds known as polyprenylphenols. These are compounds containing a polyisoprene chain attached to a phenol group.
C1093	0.274193483	894.5106667	C54H115N3O3S2	3	5047.721182	1	C54H115N3O3S2	NA	NA	NA	NA	NA	NA	NA	NA	NA	NA
C588	0.274268841	623.2263333	HMDB31126	2	3452.848254	1	C22H38O3	MCTXSZNBSIMKTO-UHFFFAOYSA-N	NA	NA	MCTXSZNBSIMKTO-UHFFFAOYSA-N	Organic compounds	Lipids and lipid-like molecules	Fatty Acyls	Fatty acids and conjugates	Long-chain fatty acids	This compound belongs to the class of organic compounds known as long-chain fatty acids. These are fatty acids with an aliphatic tail that contains between 13 and 21 carbon atoms.
C1369	0.277169756	702.4385	HMDB11214__3	2	3169.260257	1	C42H76NO7P	DFANIYFZNIJQEP-FAVOOIQCSA-N	NA	NA	DFANIYFZNIJQEP-FAVOOIQCSA-N	Organic compounds	Lipids and lipid-like molecules	Glycerophospholipids	Glycerophosphocholines	1-(1Z-alkenyl),2-acyl-glycerophosphocholines	This compound belongs to the class of organic compounds known as 1-(1z-alkenyl),2-acyl-glycerophosphocholines. These are glycerophosphocholines that carry exactly one acyl chain attached to the glycerol moiety through an ester linkage at the O2-position, and one 1Z-alkenyl chain attached through an ether linkage at the O1-position.
C268	0.277919241	16.46381818	C7H19N4O4PS7	3	2458.541621	1	C7H19N4O4PS7	NA	NA	NA	NA	NA	NA	NA	NA	NA	NA
C562	0.277919241	803.8978333	C35H80N5O4P	3	3062.02902	1	C35H80N5O4P	NA	NA	NA	NA	NA	NA	NA	NA	NA	NA
C651	0.277919241	14.66833333	C11H14N8O16P2S6	3	331.1707851	1	C11H14N8O16P2S6	NA	NA	NA	NA	NA	NA	NA	NA	NA	NA
C700	0.277919241	858.2866	TG(17:1(9Z)/22:5(7Z,10Z,13Z,16Z,19Z)/22:6(4Z,7Z,10Z,13Z,16Z,19Z))[iso6]	2	3544.904128	1	C64H100O6	PHIORIQUNMKNBJ-TYRBPEMHNA-N	NA	NA	NA	NA	NA	NA	NA	NA	NA
C858	0.278829422	891.3215	HMDB05458	2	4189.612919	1	C61H106O6	GSNFRUMSEHHPSY-ZGZATPIUSA-N	NA	NA	GSNFRUMSEHHPSY-ZGZATPIUSA-N	Organic compounds	Lipids and lipid-like molecules	Glycerolipids	Triradylcglycerols	Triacylglycerols	This compound belongs to the class of organic compounds known as triacylglycerols. These are glycerides consisting of three fatty acid chains covalently bonded to a glycerol molecule through ester linkages.
C630	0.279004702	723.6558333	UNPD34447	2	301.9050117	1	C9H20O14P2	MRHAWIJFXZJZEV-UZEHKRCZNA-N	NA	NA	NA	NA	NA	NA	NA	NA	NA
C696	0.279523301	865.935	C20HN8O45P3S11	3	364.3366161	1	C20HN8O45P3S11	NA	NA	NA	NA	NA	NA	NA	NA	NA	NA
C737	0.281617865	657.5944	C19HN2O5PS13	3	9062.042401	1	C19HN2O5PS13	NA	NA	NA	NA	NA	NA	NA	NA	NA	NA
C21	0.282249193	752.14875	C00004164	2	20188.58436	1	C27H28O15	IYSVAHHNEAGSMC-LMRYZCCHNA-N	NA	NA	NA	NA	NA	NA	NA	NA	NA
C1079	0.282309376	850.9306667	DGTS(16:0/16:0)	2	1127.639908	1	C42H81NO7	JENDGLMWMJVGPR-TUXSYNHKNA-N	NA	NA	NA	NA	NA	NA	NA	NA	NA
C914	0.284018088	707.80725	C18H69N28O39P9S	3	36699.87601	1	C18H69N28O39P9S	NA	NA	NA	NA	NA	NA	NA	NA	NA	NA
C1355	0.284981013	660.852	CerP(d18:1/26:1(17Z))__2	2	1679.198012	1	C44H86NO6P	GLKCYFNEMOJHTR-COLDHVBFNA-N	NA	NA	NA	NA	NA	NA	NA	NA	NA
C509	0.286025796	696.8885714	1-heptadecanoyl-2-oleoyl-sn-glycero-3-phosphocholine__1	2	8516.299146	1	C43H84NO8P	SXNXGNVZTLZDHE-IYEJTHTFSA-N	NA	NA	SXNXGNVZTLZDHE-IYEJTHTFSA-N	Organic compounds	Lipids and lipid-like molecules	Glycerophospholipids	Glycerophosphocholines	Phosphatidylcholines	This compound belongs to the class of organic compounds known as phosphatidylcholines. These are glycerophosphocholines in which the two free -OH are attached to one fatty acid each through an ester linkage.
C1154	0.286025796	727.095	C17H61N25O41P8S	3	51511.10743	1	C17H61N25O41P8S	NA	NA	NA	NA	NA	NA	NA	NA	NA	NA
C919	0.287281884	703.68575	PE(O-18:0/16:0)	2	13698.86329	1	C39H80NO7P	FENSRZKRANTRCP-WHUAGQPENA-N	NA	NA	NA	NA	NA	NA	NA	NA	NA
C35	0.290685398	893.7945769	C21H46N2O9S16	3	22550.82726	1	C21H46N2O9S16	NA	NA	NA	NA	NA	NA	NA	NA	NA	NA
C116	0.293177385	603.36925	HMDB14698	2	1514.360941	1	C12H20N4O7	ARAIBEBZBOPLMB-UFGQHTETSA-N	NA	NA	ARAIBEBZBOPLMB-UFGQHTETSA-N	Organic compounds	Organic acids and derivatives	Carboxylic acids and derivatives	Carboxylic acid derivatives	Acetamides	This compound belongs to the class of organic compounds known as acetamides. These are organic compounds with the general formula RNHC(=O)CH3, where R= organyl group.
C1165	0.294724776	738.6126667	1-octadecyl-2-[(8Z,11Z,14Z)-eicosatrienoyl]-sn-glycero-3-phosphocholine	2	114196.4664	1	C46H88NO7P	ITTGOTHIEJWVDA-FMMXMNMWSA-N	NA	NA	ITTGOTHIEJWVDA-FMMXMNMWSA-N	Organic compounds	Lipids and lipid-like molecules	Glycerophospholipids	Glycerophosphocholines	1-alkyl,2-acylglycero-3-phosphocholines	This compound belongs to the class of organic compounds known as 1-alkyl,2-acylglycero-3-phosphocholines. These are glycerophosphocholines that carry exactly one acyl chain attached to the glycerol moiety through an ester linkage at the O2-position, and one alkyl chain attached through an ether linkage at the O1-position.
C699	0.295819013	855.3044	C59O4S21	3	438.8060439	1	C59O4S21	NA	NA	NA	NA	NA	NA	NA	NA	NA	NA
C1095	0.297485736	918.6336667	C9H19N17O11P4S9	3	2191.379722	1	C9H19N17O11P4S9	NA	NA	NA	NA	NA	NA	NA	NA	NA	NA
C1389	0.298023218	715.055	C17H61N33O29P4S6	3	5584.024854	1	C17H61N33O29P4S6	NA	NA	NA	NA	NA	NA	NA	NA	NA	NA
C1276	0.299825271	795.2805	C12H28N14O30P6S5	3	297.971328	1	C12H28N14O30P6S5	NA	NA	NA	NA	NA	NA	NA	NA	NA	NA
C1209	0.301008295	21.27033333	C10H39N17O24S2	3	468.4074223	1	C10H39N17O24S2	NA	NA	NA	NA	NA	NA	NA	NA	NA	NA
C1456	0.301341461	39.2945	C00001568	2	12109.89466	1	C18H21NO6	GKZWOVRDMISXTE-CCWXJBHCNA-N	NA	NA	NA	NA	NA	NA	NA	NA	NA
C527	0.302887124	483.8848571	HMDB10404__2	2	16135.41858	1	C30H50NO7P	LSOWKZULVQWMLY-APPDJCNMSA-N	NA	NA	LSOWKZULVQWMLY-APPDJCNMSA-N	Organic compounds	Lipids and lipid-like molecules	Glycerophospholipids	Glycerophosphocholines	1-acyl-sn-glycero-3-phosphocholines	This compound belongs to the class of organic compounds known as 1-acyl-sn-glycero-3-phosphocholines. These are glycerophosphocholines in which the glycerol is esterified with a fatty acid at O-1 position, and linked at position 3 to a phosphocholine.
C1438	0.303634248	537.9525	7,10,13,16-Docosatetraenoate	2	187.4123863	1	C22H36O2	TWSWSIQAPQLDBP-DOFZRALJSA-N	NA	NA	TWSWSIQAPQLDBP-DOFZRALJSA-N	Organic compounds	Lipids and lipid-like molecules	Fatty Acyls	Fatty acids and conjugates	Very long-chain fatty acids	This compound belongs to the class of organic compounds known as very long-chain fatty acids. These are fatty acids with an aliphatic tail that contains at least 22 carbon atoms.
C1015	0.304060363	175.9296667	HMDB01491	2	598.8342372	1	C8H10NO6P	NGVDGCNFYWLIFO-UHFFFAOYSA-N	NA	NA	NGVDGCNFYWLIFO-UHFFFAOYSA-N	Organic compounds	Organoheterocyclic compounds	Pyridines and derivatives	Pyridine carboxaldehydes	Pyridoxals and derivatives	This compound belongs to the class of organic compounds known as pyridoxals and derivatives. These are compounds containing a pyridoxal moiety, which consists of a pyridine ring substituted at positions 2,3,4, and 5 by a methyl group, a hydroxyl group, a carbaldehyde group, and a hydroxymethyl group, respectively.
C1304	0.30671283	898.62	C10H6N17O24PS4	3	8839.550815	1	C10H6N17O24PS4	NA	NA	NA	NA	NA	NA	NA	NA	NA	NA
C402	0.306723318	860.81525	C45H111N9O4P2S	3	21509.67069	1	C45H111N9O4P2S	NA	NA	NA	NA	NA	NA	NA	NA	NA	NA
C1229	0.311343462	174.7395	C7H26O12S7	3	322.5196522	1	C7H26O12S7	NA	NA	NA	NA	NA	NA	NA	NA	NA	NA
C477	0.312031403	869.696	C37H97N19S2	3	27754.22093	1	C37H97N19S2	NA	NA	NA	NA	NA	NA	NA	NA	NA	NA
C1397	0.317451967	763.609	C11H12N10O23P4S7	3	3624.221712	1	C11H12N10O23P4S7	NA	NA	NA	NA	NA	NA	NA	NA	NA	NA
C531	0.318894796	511.2518571	HMDB12108__2	2	10343.18078	1	C25H52NO7P	SRRQPVVYXBTRQK-XMMPIXPASA-N	NA	NA	SRRQPVVYXBTRQK-XMMPIXPASA-N	Organic compounds	Lipids and lipid-like molecules	Glycerophospholipids	Glycerophosphocholines	1-acyl-sn-glycero-3-phosphocholines	This compound belongs to the class of organic compounds known as 1-acyl-sn-glycero-3-phosphocholines. These are glycerophosphocholines in which the glycerol is esterified with a fatty acid at O-1 position, and linked at position 3 to a phosphocholine.
C74	0.319288886	18.65415	C3H8O4S3	3	11009.04619	1	C3H8O4S3	NA	NA	NA	NA	NA	NA	NA	NA	NA	NA
C810	0.3202529	1009.67725	HMDB39232__1	2	1557.685523	1	C41H72O3	ZREKAWAROKJCRC-NFSLGCCLSA-N	NA	NA	ZREKAWAROKJCRC-NFSLGCCLSA-N	Organic compounds	Phenylpropanoids and polyketides	Cinnamic acids and derivatives	Hydroxycinnamic acids and derivatives	Coumaric acid esters	This compound belongs to the class of organic compounds known as coumaric acid esters. These are aromatic compounds containing an ester derivative of coumaric acid.
C1085	0.320335616	871.2416667	UNPD44815	2	953.2647739	1	C47H78O3	CFSYOBDRXRLAKM-UHFFFAOYNA-N	NA	NA	NA	NA	NA	NA	NA	NA	NA
C447	0.320674407	23.505875	CHEBI:60889	2	565.7460761	1	C24H28N2O10	BOMWLYNXTGNSSE-UHFFFAOYSA-N	NA	NA	BOMWLYNXTGNSSE-UHFFFAOYSA-N	Organic compounds	Organic acids and derivatives	Carboxylic acids and derivatives	Tetracarboxylic acids and derivatives	Tetracarboxylic acids and derivatives	This compound belongs to the class of organic compounds known as tetracarboxylic acids and derivatives. These are carboxylic acids containing exactly four carboxyl groups.
C225	0.320734286	753.26625	HMDB13436	2	159179.2875	1	C46H90NO7P	MOCFTDNEKLRJLC-HRGHQQQCSA-N	NA	NA	MOCFTDNEKLRJLC-HRGHQQQCSA-N	Organic compounds	Lipids and lipid-like molecules	Glycerophospholipids	Glycerophosphocholines	1-alkyl,2-acylglycero-3-phosphocholines	This compound belongs to the class of organic compounds known as 1-alkyl,2-acylglycero-3-phosphocholines. These are glycerophosphocholines that carry exactly one acyl chain attached to the glycerol moiety through an ester linkage at the O2-position, and one alkyl chain attached through an ether linkage at the O1-position.
C954	0.322164196	743.08175	C46H95NO11P2__2	3	4427.93905	1	C46H95NO11P2	NA	NA	NA	NA	NA	NA	NA	NA	NA	NA
C677	0.323184106	329.187	UNPD168666	2	435.9000953	1	C47H73NO16	GHMAASFNOBDZII-PIZNQPFVNA-N	NA	NA	NA	NA	NA	NA	NA	NA	NA
C846	0.324656857	847.056	C29H87N25O3S	3	8316.914374	1	C29H87N25O3S	NA	NA	NA	NA	NA	NA	NA	NA	NA	NA
C495	0.332659506	679.057	C26H73N25O5	3	6472.074741	1	C26H73N25O5	NA	NA	NA	NA	NA	NA	NA	NA	NA	NA
C1347	0.332734429	673.701	PS(O-20:0/13:0)__2	2	4419.863284	1	C39H78NO9P	BJYDKVDBVMSMSX-OLNDZEETNA-N	NA	NA	NA	NA	NA	NA	NA	NA	NA
C719	0.334724448	589.5578	HMDB36802	2	914.3977296	1	C20H34O3	JEZOMVOAWYLQAJ-LCYFTJDENA-N	NA	NA	NA	NA	NA	NA	NA	NA	NA
C1094	0.335143796	902.7746667	C12H26N18O4P2S12	3	14483.56701	1	C12H26N18O4P2S12	NA	NA	NA	NA	NA	NA	NA	NA	NA	NA
C1203	0.335143796	16.385	C8H10N4O17P2S4	3	469.5143483	1	C8H10N4O17P2S4	NA	NA	NA	NA	NA	NA	NA	NA	NA	NA
C888	0.337832661	650.68725	UNPD229516	2	22683.51614	1	C37H72N2O5S	FPEBTFHEZGCOMV-XNWLKIOJSA-N	NA	NA	FPEBTFHEZGCOMV-XNWLKIOJSA-N	Organic compounds	Organic acids and derivatives	Organic sulfonic acids and derivatives	Organosulfonic acids and derivatives	Organosulfonic acid esters	This compound belongs to the class of organic compounds known as organosulfonic acid esters. These are esters of sulfonic acid, which have the general structure RS(=O)2OR' (R,R' = organyl, not H).
C291	0.339202149	921.4782	C54H119N7O4S	3	12210.44475	1	C54H119N7O4S	NA	NA	NA	NA	NA	NA	NA	NA	NA	NA
C572	0.344403226	891.202	C15H39N6O6P3S14	3	11507.54838	1	C15H39N6O6P3S14	NA	NA	NA	NA	NA	NA	NA	NA	NA	NA
C416	0.347104372	647.4105	CHEBI:64487	2	1302.758136	1	C39H77N2O6P	OAHFTKWSJGVMTG-HUGYQIKPNA-N	NA	NA	NA	NA	NA	NA	NA	NA	NA
C1245	0.348855285	283.6345	C8H5N5O19P4S3	3	16.96699039	1	C8H5N5O19P4S3	NA	NA	NA	NA	NA	NA	NA	NA	NA	NA
C293	0.350052904	626.7688	C32H61NO2	3	48163.81548	1	C32H61NO2	NA	NA	NA	NA	NA	NA	NA	NA	NA	NA
C1307	0.351289716	894.871	C16H44O15S15	3	9223.33856	1	C16H44O15S15	NA	NA	NA	NA	NA	NA	NA	NA	NA	NA
C1357	0.352491713	670.078	C24H47NO	3	305.6971721	1	C24H47NO	NA	NA	NA	NA	NA	NA	NA	NA	NA	NA
C176	0.35380899	906.7063077	C10H25N10O24PS8	3	16909.77106	1	C10H25N10O24PS8	NA	NA	NA	NA	NA	NA	NA	NA	NA	NA
C639	0.355331296	744.9545	HMDB08287__1	2	17978.2485	1	C50H90NO8P	SGYNBRXEOXADHS-CIUHTZMDSA-N	NA	NA	SGYNBRXEOXADHS-CIUHTZMDSA-N	Organic compounds	Lipids and lipid-like molecules	Glycerophospholipids	Glycerophosphocholines	Phosphatidylcholines	This compound belongs to the class of organic compounds known as phosphatidylcholines. These are glycerophosphocholines in which the two free -OH are attached to one fatty acid each through an ester linkage.
C1447	0.355331296	16.0385	C8H4N16O11P2S6	3	208.5118247	1	C8H4N16O11P2S6	NA	NA	NA	NA	NA	NA	NA	NA	NA	NA
C583	0.35957405	603.5893333	HMDB15175	2	175.193092	1	C13H10N2O4	UEJJHQNACJXSKW-UHFFFAOYSA-N	NA	NA	UEJJHQNACJXSKW-UHFFFAOYSA-N	Organic compounds	Organoheterocyclic compounds	Isoindoles and derivatives	Isoindolines	Phthalimides	This compound belongs to the class of organic compounds known as phthalimides. These are aromatic heterocyclic compounds containing a 1,3-dioxoisoindoline moiety. They are imide derivatives of phthalic anhydrides.
C545	0.362509448	44.08114286	C00049339	2	936.9115529	1	C11H11N5O2	JYRJOQGKGMHTOO-SOFGYWHQSA-N	NA	NA	JYRJOQGKGMHTOO-SOFGYWHQSA-N	Organic compounds	Organoheterocyclic compounds	Pyrroloazepines	NA	Pyrroloazepines	This compound belongs to the class of organic compounds known as pyrroloazepines. These are compounds containing a pyrroloazepine moiety, which is a bicyclic heterocycle which consists of a pyrrole ring fused to an azepine. Pyrrole is 5-membered ring consisting of four carbon atoms and one nitrogen atom. Azepine is a 7-membered ring consisting of six carbon and one nitrogen atom.
C866	0.362509448	898.8555	UNPD225446	2	4794.962942	1	C53H102O10	SLMUZMTWRUVFLM-NYVADSJCSA-N	NA	NA	SLMUZMTWRUVFLM-NYVADSJCSA-N	Organic compounds	Lipids and lipid-like molecules	Glycerolipids	Glycosylglycerols	1,2-diacyl-3-O-beta-D-galactosyl-sn-glycerols	This compound belongs to the class of organic compounds known as 1,2-diacyl-3-o-beta-d-galactosyl-sn-glycerols. These are glycosyldiacylglycerols carrying a beta-D-galactose at the 3-position of the glycerol moiety.
C1285	0.363956807	821.8185	C00030990	2	3390.566038	1	C55H74N4O5	CQIKWXUXPNUNDV-JOKNFNEPNA-N	NA	NA	NA	NA	NA	NA	NA	NA	NA
C1084	0.366041459	873.9926667	UNPD42609	2	1428.854781	1	C29H48	AFAORUFDEOMGAB-PQRZKUQXNA-N	NA	NA	NA	NA	NA	NA	NA	NA	NA
C52	0.366966004	557.5261739	C00002145	2	641.2821121	1	C20H16N2O4	VSJKWCGYPAHWDS-GNLPSFAGNA-N	NA	NA	NA	NA	NA	NA	NA	NA	NA
C620	0.366966004	689.7941667	UNPD215131	2	374.9685498	1	C48H81N9O8	NPYICXUUGUJPMM-AFDSXNTISA-N	NA	NA	NPYICXUUGUJPMM-AFDSXNTISA-N	Organic compounds	Organic acids and derivatives	Carboxylic acids and derivatives	Amino acids, peptides, and analogues	Oligopeptides	This compound belongs to the class of organic compounds known as oligopeptides. These are organic compounds containing a sequence of between three and ten alpha-amino acids joined by peptide bonds.
C713	0.366966004	923.711	C11H31N10O24PS8	3	11122.43581	1	C11H31N10O24PS8	NA	NA	NA	NA	NA	NA	NA	NA	NA	NA
C989	0.367336571	538.37875	C23H76N34O9	3	1440.808341	1	C23H76N34O9	NA	NA	NA	NA	NA	NA	NA	NA	NA	NA
C984	0.368725436	510.77225	C00031390	2	3457.469705	1	C25H42O12	SVBLMGMQUNCYLI-ZPEGYWCCNA-N	NA	NA	NA	NA	NA	NA	NA	NA	NA
C356	0.370799338	687.772	1-(6-[3]-ladderane-hexanoyl)-2-(8-[3]-ladderane-octanyl)-sn-glycerophosphocholine__1	2	38918.9943	1	C46H78NO7P	TXHQKABDMABERL-TWWZTLGWNA-N	NA	NA	NA	NA	NA	NA	NA	NA	NA
C972	0.371014503	472.8695	UNPD15692	2	514.1682014	1	C26H47N5	UCROSHPNLXUYKT-KTKRTIGZSA-N	NA	NA	UCROSHPNLXUYKT-KTKRTIGZSA-N	Organic compounds	Organoheterocyclic compounds	Diazines	Pyrimidines and pyrimidine derivatives	Hydropyrimidines	This compound belongs to the class of organic compounds known as hydropyrimidines. These are compounds containing a hydrogenated pyrimidine ring (i.e. containing less than the maximum number of double bonds.).
C564	0.37599336	844.7566667	C31H67N29O25P4	3	515.8573444	1	C31H67N29O25P4	NA	NA	NA	NA	NA	NA	NA	NA	NA	NA
C1290	0.376020475	838.1795	SM(d18:2/22:1)	2	1246.582195	1	C45H87N2O6P	FMJPKVXVBYILLP-HAIWTICINA-N	NA	NA	NA	NA	NA	NA	NA	NA	NA
C1197	0.377605152	548.7463333	C00037868	2	3784.678365	1	C25H36O3	MEONOTFCBFTUCB-UHFFFAOYSA-N	NA	NA	MEONOTFCBFTUCB-UHFFFAOYSA-N	Organic compounds	Organic oxygen compounds	Organooxygen compounds	Carbonyl compounds	Cyclohexenones	This compound belongs to the class of organic compounds known as cyclohexenones. These are compounds containing a cylohexenone moiety, which is a six-membered aliphatic ring that carries a ketone and has one endocyclic double bond.
C239	0.38817302	847.9874545	C43H99N9O6S	3	15183.30403	1	C43H99N9O6S	NA	NA	NA	NA	NA	NA	NA	NA	NA	NA
C525	0.388538429	488.5697143	C00038926	2	21460.47989	1	C32H49NO4	HHUKBFWZEBQMEU-UHFFFAOYNA-N	NA	NA	NA	NA	NA	NA	NA	NA	NA
C1200	0.388851721	560.6366667	CHEBI:65366	2	866.6342657	1	C27H40O5	TUHLUXIESILORF-WFPKBMHUNA-N	NA	NA	NA	NA	NA	NA	NA	NA	NA
C739	0.390235588	646.9692	C00048790	2	2712.059349	1	C46H67N3O2	XMZHAKHAERJJSJ-DYMHTNKONA-N	NA	NA	NA	NA	NA	NA	NA	NA	NA
C28	0.39143561	843.5496667	UNPD76476	2	5832.067958	1	C46H85NO9	ODCNSAFMAMQPIR-OICGXHMQNA-N	NA	NA	NA	NA	NA	NA	NA	NA	NA
C393	0.39143561	815.758	C42H80O4	3	3418.279622	1	C42H80O4	NA	NA	NA	NA	NA	NA	NA	NA	NA	NA
C444	0.39143561	530.6425	HMDB10384	2	19900.58229	1	C26H54NO7P	IHNKQIMGVNPMTC-RUZDIDTESA-N	NA	NA	IHNKQIMGVNPMTC-RUZDIDTESA-N	Organic compounds	Lipids and lipid-like molecules	Glycerophospholipids	Glycerophosphocholines	1-acyl-sn-glycero-3-phosphocholines	This compound belongs to the class of organic compounds known as 1-acyl-sn-glycero-3-phosphocholines. These are glycerophosphocholines in which the glycerol is esterified with a fatty acid at O-1 position, and linked at position 3 to a phosphocholine.
C634	0.393876507	722.8823333	HMDB08055__1	2	174824.9137	1	C48H86NO8P	GLPAGCOJQYNMCC-NEEAVLKMSA-N	NA	NA	GLPAGCOJQYNMCC-NEEAVLKMSA-N	Organic compounds	Lipids and lipid-like molecules	Glycerophospholipids	Glycerophosphocholines	Phosphatidylcholines	This compound belongs to the class of organic compounds known as phosphatidylcholines. These are glycerophosphocholines in which the two free -OH are attached to one fatty acid each through an ester linkage.
C765	0.394313847	690.0278	HMDB08097	2	351816.03	1	C40H78NO8P	KIVAJCJTVPWSRJ-OQHNRNOKSA-N	NA	NA	KIVAJCJTVPWSRJ-OQHNRNOKSA-N	Organic compounds	Lipids and lipid-like molecules	Glycerophospholipids	Glycerophosphocholines	Phosphatidylcholines	This compound belongs to the class of organic compounds known as phosphatidylcholines. These are glycerophosphocholines in which the two free -OH are attached to one fatty acid each through an ester linkage.
C308	0.394694514	716.6404	PC(17:0/20:0)	2	31822.14595	1	C45H90NO8P	DUHNELFGOVIVQQ-GDULHUNONA-N	NA	NA	NA	NA	NA	NA	NA	NA	NA
C1320	0.395510862	607.6545	HMDB01438	2	1162.731474	1	C28H44O2	KJKIIUAXZGLUND-BJWBXCNSSA-N	NA	NA	KJKIIUAXZGLUND-BJWBXCNSSA-N	Organic compounds	Lipids and lipid-like molecules	Steroids and steroid derivatives	Vitamin D and derivatives	Vitamin D and derivatives	This compound belongs to the class of organic compounds known as vitamin d and derivatives. These are compounds containing a secosteroid backbone, usually secoergostane or secocholestane.
C1450	0.396508524	22.575	HMDB12247	2	2797.816718	1	C7H7NO4	UWOCFOFVIBZJGH-UHFFFAOYNA-N	NA	NA	NA	NA	NA	NA	NA	NA	NA
C681	0.397921344	937.583	C10H29N20O11P3S9	3	4169.79947	1	C10H29N20O11P3S9	NA	NA	NA	NA	NA	NA	NA	NA	NA	NA
C584	0.401930729	596.0415	DB02878	2	222.7271316	1	C10H20N2O4	QMRGRIXXWLVLTR-JGVFFNPUSA-N	NA	NA	QMRGRIXXWLVLTR-JGVFFNPUSA-N	Organic compounds	Organic acids and derivatives	Carboxylic acids and derivatives	Amino acids, peptides, and analogues	Delta amino acids and derivatives	This compound belongs to the class of organic compounds known as delta amino acids and derivatives. These are compounds containing a carboxylic acid group and an amino group at the C5 carbon atom.
C1049	0.401930729	790.5656667	C25H65N23	3	4632.828689	1	C25H65N23	NA	NA	NA	NA	NA	NA	NA	NA	NA	NA
C248	0.403349916	626.3090909	N-(tetradecanoyl)-sphing-4-enine-1-(2-aminoethylphosphonate)	2	108414.9847	1	C34H69N2O5P	RLFHFEZNEPOFGM-SXTLRELANA-N	NA	NA	NA	NA	NA	NA	NA	NA	NA
C1458	0.403349916	38.422	Guanosine; LC-ESI-QTOF; MS2; CE	2	541.4302854	1	C10H13N5O5	NYHBQMYGNKIUIF-UUOKFMHZSA-N	NA	NA	NYHBQMYGNKIUIF-UUOKFMHZSA-N	Organic compounds	Nucleosides, nucleotides, and analogues	Purine nucleosides	NA	Purine nucleosides	This compound belongs to the class of organic compounds known as purine nucleosides. These are compounds comprising a purine base attached to a ribosyl or deoxyribosyl moiety.
C1332	0.404213737	628.711	CHEBI:83370	2	196.7273528	1	C20H41NO	RHIAIJKBSAWEJK-UHFFFAOYNA-N	NA	NA	NA	NA	NA	NA	NA	NA	NA
C1417	0.408722082	456.355	CHEBI:68391	2	472.4080498	1	C26H36O	ZZBNLFUDCSYRKU-BDOCVQPLNA-N	NA	NA	NA	NA	NA	NA	NA	NA	NA
C569	0.410906115	864.9745	TG(15:0/20:2n6/20:5(5Z,8Z,11Z,14Z,17Z))	2	1074.966525	1	C58H98O6	NOZRDRCGJNYJAG-GZWUGFJVSA-N	NA	NA	NOZRDRCGJNYJAG-GZWUGFJVSA-N	Organic compounds	Lipids and lipid-like molecules	Glycerolipids	Triradylcglycerols	Triacylglycerols	This compound belongs to the class of organic compounds known as triacylglycerols. These are glycerides consisting of three fatty acid chains covalently bonded to a glycerol molecule through ester linkages.
C452	0.411944686	1011.028286	HMDB06317	2	1225.501894	1	C23H43NO4	SOYNLLDADLOGAM-ISLYRVAYNA-N	NA	NA	NA	NA	NA	NA	NA	NA	NA
C1432	0.412142212	513.771	HMDB06460	2	677.6785284	1	C27H53NO4	SVJLJQBGUITFLI-UHFFFAOYNA-N	NA	NA	NA	NA	NA	NA	NA	NA	NA
C510	0.413576983	730.5162857	C17H67N33O34P8S2	3	14481.89859	1	C17H67N33O34P8S2	NA	NA	NA	NA	NA	NA	NA	NA	NA	NA
C368	0.414643441	467.0638889	HMDB10383	2	4088.117117	1	C24H48NO7P	LFUDDCMNKWEORN-ZXEGGCGDSA-N	NA	NA	LFUDDCMNKWEORN-ZXEGGCGDSA-N	Organic compounds	Lipids and lipid-like molecules	Glycerophospholipids	Glycerophosphocholines	1-acyl-sn-glycero-3-phosphocholines	This compound belongs to the class of organic compounds known as 1-acyl-sn-glycero-3-phosphocholines. These are glycerophosphocholines in which the glycerol is esterified with a fatty acid at O-1 position, and linked at position 3 to a phosphocholine.
C647	0.41618222	554.3886667	UNPD154263__1	2	2242.980341	1	C24H50NO6P	PLQWZMJRHVARFU-CWRNGCRYNA-N	NA	NA	NA	NA	NA	NA	NA	NA	NA
C1214	0.418996372	28.84866667	HMDB13130	2	2340.708518	1	C12H21NO6	NXJAXUYOQLTISD-IMWMWJONNA-N	NA	NA	NA	NA	NA	NA	NA	NA	NA
C986	0.421901774	543.31525	HMDB11148	2	4997.008135	1	C28H56NO7P	ZBOQHUSCQCEBGK-JLRCLJKCSA-N	NA	NA	ZBOQHUSCQCEBGK-JLRCLJKCSA-N	Organic compounds	Lipids and lipid-like molecules	Glycerophospholipids	Glycerophosphocholines	1-alkyl,2-acetylglycero-3-phosphocholines	This compound belongs to the class of organic compounds known as 1-alkyl,2-acetylglycero-3-phosphocholines. These are glycerophosphocholines that carry exactly one acetyl chain attached to the glycerol moiety through an ester linkage at the O2-position, and one alkyl chain attached through an ether linkage at the O1-position.
C204	0.422056683	848.69425	C13H52N21O24P3	3	2090.435479	1	C13H52N21O24P3	NA	NA	NA	NA	NA	NA	NA	NA	NA	NA
C271	0.42276076	1011.047	C19H63N37O26P4S9	3	696.4633443	1	C19H63N37O26P4S9	NA	NA	NA	NA	NA	NA	NA	NA	NA	NA
C664	0.42276076	1011.7504	PI-Cer(t18:0/18:0(2OH))	2	1886.409946	1	C42H84NO13P	AMWWBFKMGRZXRQ-AAMSQNSPNA-N	NA	NA	NA	NA	NA	NA	NA	NA	NA
C221	0.427828569	716.7734167	C18H64N33O39P7S	3	24723.38533	1	C18H64N33O39P7S	NA	NA	NA	NA	NA	NA	NA	NA	NA	NA
C656	0.427828569	21.623	HMDB38069	2	1155.822794	1	C23H20O13	QZRLCSNTKHSVAP-UHFFFAOYNA-N	NA	NA	NA	NA	NA	NA	NA	NA	NA
C646	0.429759729	539.9443333	1-[(1Z)-octadec-1-enyl]-sn-glycero-3-phosphoethanolamine__2	2	3341.07574	1	C23H48NO6P	KACDZDULGKPXHT-HIVNOOBXSA-N	NA	NA	KACDZDULGKPXHT-HIVNOOBXSA-N	Organic compounds	Lipids and lipid-like molecules	Glycerophospholipids	Glycerophosphoethanolamines	1-(1Z-alkenyl)-glycero-3-phosphoethanolamines	This compound belongs to the class of organic compounds known as 1-(1z-alkenyl)-glycero-3-phosphoethanolamines. These are glycerophosphoglycerophosphates that carry exactly one 1Z-alkenyl chain attached to the glycerol moiety through an ether linkage.
C425	0.431996656	700.506375	PS(O-18:0/18:0)	2	36000.76989	1	C42H84NO9P	IQICQBYOIPVODO-GJYFHTIUNA-N	NA	NA	NA	NA	NA	NA	NA	NA	NA
C650	0.431996656	17.70316667	C4H5N2O4PS4	3	10061.83661	1	C4H5N2O4PS4	NA	NA	NA	NA	NA	NA	NA	NA	NA	NA
C654	0.431996656	21.811	UNPD115209	2	10535.8467	1	C12H24N2O5	NDWLQBKONOLZFQ-JVMLCUHDNA-N	NA	NA	NA	NA	NA	NA	NA	NA	NA
C996	0.431996656	20.3675	C6H18N8O3S5	3	389.9236107	1	C6H18N8O3S5	NA	NA	NA	NA	NA	NA	NA	NA	NA	NA
C544	0.439911078	28.44528571	HMDB33433	2	13724.04844	1	C8H15NO2	XULZWQRXYTVUTE-JLDDOWRYNA-N	NA	NA	NA	NA	NA	NA	NA	NA	NA
C864	0.442243874	880.6585	C36H91N23O	3	18168.07648	1	C36H91N23O	NA	NA	NA	NA	NA	NA	NA	NA	NA	NA
C252	0.443938556	662.1187273	Cholesteryl 11-hydroperoxy-eicosatetraenoate	2	1674.751345	1	C47H76O4	JLEGGACLWZYPAC-ZZYFUXEFNA-N	NA	NA	NA	NA	NA	NA	NA	NA	NA
C1296	0.445318022	881.397	C8H18N15O18P3S7	3	6546.093671	1	C8H18N15O18P3S7	NA	NA	NA	NA	NA	NA	NA	NA	NA	NA
C1252	0.452321652	932.845	HMDB44767	2	1359.931013	1	C61H110O6	AHTWTNHQUCGAHA-PPSYREMASA-N	NA	NA	AHTWTNHQUCGAHA-PPSYREMASA-N	Organic compounds	Lipids and lipid-like molecules	Glycerolipids	Triradylcglycerols	Triacylglycerols	This compound belongs to the class of organic compounds known as triacylglycerols. These are glycerides consisting of three fatty acid chains covalently bonded to a glycerol molecule through ester linkages.
C769	0.457236221	732.0128	PC(17:1(9Z)/22:0)	2	35133.94922	1	C47H92NO8P	QCFQEQUKTYCPKV-OEHHBSASNA-N	NA	NA	NA	NA	NA	NA	NA	NA	NA
C560	0.465224347	794.6776667	C39H77N7O	3	5018.936287	1	C39H77N7O	NA	NA	NA	NA	NA	NA	NA	NA	NA	NA
C245	0.471268193	573.3937273	HMDB60129	2	1972.46715	1	C27H42O5	ARRIBDAUGOLZSJ-LTFRBZSVNA-N	NA	NA	NA	NA	NA	NA	NA	NA	NA
C1208	0.475908593	21.513	Glycyl-L-proline	2	2681.498567	1	C7H12N2O3	KZNQNBZMBZJQJO-UHFFFAOYNA-N	NA	NA	NA	NA	NA	NA	NA	NA	NA
C840	0.476874992	843.2115	C38H87N13O2S	3	1131.489823	1	C38H87N13O2S	NA	NA	NA	NA	NA	NA	NA	NA	NA	NA
C980	0.476874992	484.56325	HMDB10386__1	2	2520.676824	1	C26H50NO7P	SPJFYYJXNPEZDW-FTJOPAKQSA-N	NA	NA	SPJFYYJXNPEZDW-FTJOPAKQSA-N	Organic compounds	Lipids and lipid-like molecules	Glycerophospholipids	Glycerophosphocholines	1-acyl-sn-glycero-3-phosphocholines	This compound belongs to the class of organic compounds known as 1-acyl-sn-glycero-3-phosphocholines. These are glycerophosphocholines in which the glycerol is esterified with a fatty acid at O-1 position, and linked at position 3 to a phosphocholine.
C1070	0.477251157	835.8573333	C10H24N4O22P4S9	3	2051.050112	1	C10H24N4O22P4S9	NA	NA	NA	NA	NA	NA	NA	NA	NA	NA
C710	0.477263675	905.1134	C17H38N2O7P2S14	3	26564.63698	1	C17H38N2O7P2S14	NA	NA	NA	NA	NA	NA	NA	NA	NA	NA
C424	0.478328773	712.2715	C28H52N33O37PS4	3	38137.24052	1	C28H52N33O37PS4	NA	NA	NA	NA	NA	NA	NA	NA	NA	NA
C764	0.478328773	699.8428	C16H64N23O40P7S2	3	5683.30705	1	C16H64N23O40P7S2	NA	NA	NA	NA	NA	NA	NA	NA	NA	NA
C38	0.47980199	817.39892	C12H46N21O12P5	3	3575.395631	1	C12H46N21O12P5	NA	NA	NA	NA	NA	NA	NA	NA	NA	NA
C1185	0.479999625	478.0723333	HMDB10386__2	2	1369.04064	1	C26H50NO7P	SPJFYYJXNPEZDW-FTJOPAKQSA-N	NA	NA	SPJFYYJXNPEZDW-FTJOPAKQSA-N	Organic compounds	Lipids and lipid-like molecules	Glycerophospholipids	Glycerophosphocholines	1-acyl-sn-glycero-3-phosphocholines	This compound belongs to the class of organic compounds known as 1-acyl-sn-glycero-3-phosphocholines. These are glycerophosphocholines in which the glycerol is esterified with a fatty acid at O-1 position, and linked at position 3 to a phosphocholine.
C1279	0.483406231	795.733	UNPD6228	2	444.1270734	1	C41H79NO6	VQDQZGRQTOBJOZ-PZQYHABRNA-N	NA	NA	NA	NA	NA	NA	NA	NA	NA
C1097	0.488357953	574.3776667	CHEBI:47818__1	2	1808.476029	1	C23H36O3	QKSLGXKBRJBRQD-NKLFQLIUSA-N	NA	NA	QKSLGXKBRJBRQD-NKLFQLIUSA-N	Organic compounds	Lipids and lipid-like molecules	Steroids and steroid derivatives	Vitamin D and derivatives	Vitamin D and derivatives	This compound belongs to the class of organic compounds known as vitamin d and derivatives. These are compounds containing a secosteroid backbone, usually secoergostane or secocholestane.
C1116	0.492803964	646.5343333	C00030527__1	2	787.6299702	1	C11H10O5	HOEVRHHMDJKUMZ-UHFFFAOYSA-N	NA	NA	HOEVRHHMDJKUMZ-UHFFFAOYSA-N	Organic compounds	Phenylpropanoids and polyketides	Coumarins and derivatives	Hydroxycoumarins	7-hydroxycoumarins	This compound belongs to the class of organic compounds known as 7-hydroxycoumarins. These are coumarins that contain one or more hydroxyl groups attached to the C7 position the coumarin skeleton.
C288	0.494954353	895.9618	C49H111N9O6S	3	15093.30321	1	C49H111N9O6S	NA	NA	NA	NA	NA	NA	NA	NA	NA	NA
C484	0.496251837	920.6461429	C10H29N8O22PS9	3	3921.314817	1	C10H29N8O22PS9	NA	NA	NA	NA	NA	NA	NA	NA	NA	NA
C622	0.496251837	699.9826667	HMDB08138	2	313722.2091	1	C44H80NO8P	FVXDQWZBHIXIEJ-LNDKUQBDSA-N	NA	NA	FVXDQWZBHIXIEJ-LNDKUQBDSA-N	Organic compounds	Lipids and lipid-like molecules	Glycerophospholipids	Glycerophosphocholines	Phosphatidylcholines	This compound belongs to the class of organic compounds known as phosphatidylcholines. These are glycerophosphocholines in which the two free -OH are attached to one fatty acid each through an ester linkage.
C473	0.496554882	884.726	C9H20N18O19P2S8	3	14011.37618	1	C9H20N18O19P2S8	NA	NA	NA	NA	NA	NA	NA	NA	NA	NA
C406	0.501782286	869.7475	C10H12N13O12P3S10	3	3608.924269	1	C10H12N13O12P3S10	NA	NA	NA	NA	NA	NA	NA	NA	NA	NA
C1459	0.507396832	51.4625	Nonanoic acid, 9-amino-	2	179.2457687	1	C9H19NO2	VWPQCOZMXULHDM-UHFFFAOYSA-N	NA	NA	VWPQCOZMXULHDM-UHFFFAOYSA-N	Organic compounds	Lipids and lipid-like molecules	Fatty Acyls	Fatty acids and conjugates	Medium-chain fatty acids	This compound belongs to the class of organic compounds known as medium-chain fatty acids. These are fatty acids with an aliphatic tail that contains between 4 and 12 carbon atoms.
C478	0.508621502	869.211	C21H34N2O4S17	3	75771.47216	1	C21H34N2O4S17	NA	NA	NA	NA	NA	NA	NA	NA	NA	NA
C91	0.51533109	640.7801667	C00037895__1	2	48640.80168	1	C40H70O5	CJCFFXZLPKANKK-IDLNHXGWNA-N	NA	NA	NA	NA	NA	NA	NA	NA	NA
C882	0.516711848	622.41	PA(16:1(9Z)/22:2(13Z,16Z))	2	958.7296658	1	C41H75O8P	JSJLXZCSGITPLR-XKDWLADFSA-N	NA	NA	JSJLXZCSGITPLR-XKDWLADFSA-N	Organic compounds	Lipids and lipid-like molecules	Glycerophospholipids	Glycerophosphates	1,2-diacylglycerol-3-phosphates	This compound belongs to the class of organic compounds known as 1,2-diacylglycerol-3-phosphates. These are glycerol-3-phosphates in which the glycerol moiety is bonded to two aliphatic chains through ester linkages.
C1053	0.516711848	794.802	C00037629	2	719.8413246	1	C38H74O2	GPIMVSWDTKPEPH-KCRCRPCANA-N	NA	NA	NA	NA	NA	NA	NA	NA	NA
C1339	0.516711848	657.426	1-O-alpha-D-glucopyranosyl-(2-tetradecanoyloxy)-eicosan-1-ol__2	2	529.0591945	1	C40H78O8	PMKXORXRGNPVFB-DUNIMOQRNA-N	NA	NA	NA	NA	NA	NA	NA	NA	NA
C1259	0.519778002	777.331	C10H10N4O25P4S6	3	5607.364678	1	C10H10N4O25P4S6	NA	NA	NA	NA	NA	NA	NA	NA	NA	NA
C789	0.525097485	482.0066	UNPD110817	2	16265.98221	1	C23H50NO6P	PPXKEQMZYFQYCJ-QWVACARCNA-N	NA	NA	NA	NA	NA	NA	NA	NA	NA
C1178	0.533671234	466.561	C00028175	2	2281.205224	1	C31H47NO4	PSTOSWDMEJBSOY-CHVFLVNCNA-N	NA	NA	NA	NA	NA	NA	NA	NA	NA
C328	0.533956456	843.4034444	UNPD161188	2	1099.152865	1	C52H80O8	RTEUGYKREJUHND-CSMBQKPMSA-N	NA	NA	RTEUGYKREJUHND-CSMBQKPMSA-N	Organic compounds	Lipids and lipid-like molecules	Fatty Acyls	Fatty acid esters	Wax monoesters	This compound belongs to the class of organic compounds known as wax monoesters. These are waxes bearing an ester group at exactly one position.
C375	0.541143021	16.00911111	C5N6O7P2	3	3723.297938	1	C5N6O7P2	NA	NA	NA	NA	NA	NA	NA	NA	NA	NA
C1194	0.542388954	539.3496667	C13H52N24O30P2S11	3	273.9636402	1	C13H52N24O30P2S11	NA	NA	NA	NA	NA	NA	NA	NA	NA	NA
C1367	0.545972285	709.727	HMDB39527__2	2	17874.34577	1	C44H84NO7P	VYKSGWCIVDQIQR-FGLAEDNVNA-N	NA	NA	NA	NA	NA	NA	NA	NA	NA
C1341	0.560170477	658.9305	C00049828__2	2	39071.54262	1	C46H68O3	JMDLXSJNUCOOQN-KRECXNKNNA-N	NA	NA	NA	NA	NA	NA	NA	NA	NA
C162	0.562849063	539.9108571	1-[(1Z)-octadec-1-enyl]-sn-glycero-3-phosphoethanolamine__1	2	84029.54806	1	C23H48NO6P	KACDZDULGKPXHT-HIVNOOBXSA-N	NA	NA	KACDZDULGKPXHT-HIVNOOBXSA-N	Organic compounds	Lipids and lipid-like molecules	Glycerophospholipids	Glycerophosphoethanolamines	1-(1Z-alkenyl)-glycero-3-phosphoethanolamines	This compound belongs to the class of organic compounds known as 1-(1z-alkenyl)-glycero-3-phosphoethanolamines. These are glycerophosphoglycerophosphates that carry exactly one 1Z-alkenyl chain attached to the glycerol moiety through an ether linkage.
C1350	0.562849063	675.1225	HMDB10706	2	2542.89801	1	C44H88NO6P	APJQQWPKXQLDRV-GVOPMEMSSA-N	NA	NA	APJQQWPKXQLDRV-GVOPMEMSSA-N	Organic compounds	Lipids and lipid-like molecules	Sphingolipids	Phosphosphingolipids	Phosphosphingolipids	This compound belongs to the class of organic compounds known as phosphosphingolipids. These are sphingolipids with a structure based on a sphingoid base that is attached to a phosphate head group. They differ from phosphonospingolipids which have a phosphonate head group.
C838	0.57241713	812.79	C39H76O4	3	1090.381093	1	C39H76O4	NA	NA	NA	NA	NA	NA	NA	NA	NA	NA
C780	0.57349306	742.4744	HMDB11243__1	2	30841.4429	1	C44H86NO7P	DSWOVBIRJNAJAF-NVJOKYTBSA-N	NA	NA	DSWOVBIRJNAJAF-NVJOKYTBSA-N	Organic compounds	Lipids and lipid-like molecules	Glycerophospholipids	Glycerophosphocholines	1-(1Z-alkenyl),2-acyl-glycerophosphocholines	This compound belongs to the class of organic compounds known as 1-(1z-alkenyl),2-acyl-glycerophosphocholines. These are glycerophosphocholines that carry exactly one acyl chain attached to the glycerol moiety through an ester linkage at the O2-position, and one 1Z-alkenyl chain attached through an ether linkage at the O1-position.
C337	0.575664366	577.7375556	Emetine; LC-ESI-QTOF; MS2; CE	2	883.1354449	1	C28H42O5	AUVVAXYIELKVAI-CKBKHPSWSA-N	NA	NA	AUVVAXYIELKVAI-CKBKHPSWSA-N	Organic compounds	Alkaloids and derivatives	Emetine alkaloids	NA	Emetine alkaloids	This compound belongs to the class of organic compounds known as emetine alkaloids. These are alkaloids with a structure characterized by the presence of both an isoquinoline and a benzoquinolizidine nuclei.
C528	0.579857479	484.8702857	HMDB10382__3	2	8260.143394	1	C24H50NO7P	ASWBNKHCZGQVJV-HSZRJFAPSA-N	NA	NA	ASWBNKHCZGQVJV-HSZRJFAPSA-N	Organic compounds	Lipids and lipid-like molecules	Glycerophospholipids	Glycerophosphocholines	1-acyl-sn-glycero-3-phosphocholines	This compound belongs to the class of organic compounds known as 1-acyl-sn-glycero-3-phosphocholines. These are glycerophosphocholines in which the glycerol is esterified with a fatty acid at O-1 position, and linked at position 3 to a phosphocholine.
C867	0.580449841	905.959	C48H110N11O3P	3	13501.50515	1	C48H110N11O3P	NA	NA	NA	NA	NA	NA	NA	NA	NA	NA
C14	0.588202908	14.495975	C6H6N2O11P2S	3	1658.256764	1	C6H6N2O11P2S	NA	NA	NA	NA	NA	NA	NA	NA	NA	NA
C407	0.588202908	870.007375	C31H85N23O	3	16997.20581	1	C31H85N23O	NA	NA	NA	NA	NA	NA	NA	NA	NA	NA
C565	0.589231754	840.1523333	HMDB37013__2	2	921.2664219	1	C10H14	XNMPFDIYAMOYRM-UHFFFAOYSA-N	NA	NA	XNMPFDIYAMOYRM-UHFFFAOYSA-N	Organic compounds	Lipids and lipid-like molecules	Prenol lipids	Monoterpenoids	Menthane monoterpenoids	This compound belongs to the class of organic compounds known as menthane monoterpenoids. These are monoterpenoids with a structure based on the o-, m-, or p-menthane backbone. P-menthane consists of the cyclohexane ring with a methyl group and a (2-methyl)-propyl group at the 1 and 4 ring position, respectively. The o- and m- menthanes are much rarer, and presumably arise by alkyl migration of p…
C685	0.589231754	788.7956	HMDB04952__2	2	1456.520628	1	C40H79NO3	KEPQASGDXIEOIL-GLQCRSEXSA-N	NA	NA	KEPQASGDXIEOIL-GLQCRSEXSA-N	Organic compounds	Lipids and lipid-like molecules	Sphingolipids	Ceramides	Ceramides	This compound belongs to the class of organic compounds known as ceramides. These are lipid molecules containing a sphingosine in which the amine group is linked to a fatty acid.
C283	0.590289686	851.219	C35H83N23O	3	12575.5825	1	C35H83N23O	NA	NA	NA	NA	NA	NA	NA	NA	NA	NA
C899	0.59503921	672.9235	C37H67NO2	3	6942.388607	1	C37H67NO2	NA	NA	NA	NA	NA	NA	NA	NA	NA	NA
C1088	0.595623071	872.1323333	HMDB43734	2	2717.483396	1	C60H98O6	FCNLLNPOKDHJIF-AVTNAVIWSA-N	NA	NA	FCNLLNPOKDHJIF-AVTNAVIWSA-N	Organic compounds	Lipids and lipid-like molecules	Glycerolipids	Triradylcglycerols	Triacylglycerols	This compound belongs to the class of organic compounds known as triacylglycerols. These are glycerides consisting of three fatty acid chains covalently bonded to a glycerol molecule through ester linkages.
C1328	0.597004474	615.0045	HMDB31678	2	161.8119288	1	C22H41NO	QQCGKIZHTJLRNN-JUJVUSMPSA-N	NA	NA	QQCGKIZHTJLRNN-JUJVUSMPSA-N	Organic compounds	Lipids and lipid-like molecules	Fatty Acyls	Fatty amides	N-acyl amines	This compound belongs to the class of organic compounds known as n-acyl amines. These are compounds containing a fatty acid moiety linked to an amine group through an ester linkage.
C1346	0.597289661	644.8515	C11H6N4O14P4S9	3	1307.657864	1	C11H6N4O14P4S9	NA	NA	NA	NA	NA	NA	NA	NA	NA	NA
C414	0.600433776	659.469625	C10H4O17P2S10	3	196535.3766	1	C10H4O17P2S10	NA	NA	NA	NA	NA	NA	NA	NA	NA	NA
C1365	0.606014467	709.814	HMDB00593__2	2	14480.9094	1	C44H84NO8P	SNKAWJBJQDLSFF-YEUCEMRANA-N	NA	NA	NA	NA	NA	NA	NA	NA	NA
C159	0.606821453	462.0114286	CHEBI:78102	2	11200.48496	1	C22H48NO6P	MBRLTZVQXZDRBC-JOCHJYFZSA-N	NA	NA	MBRLTZVQXZDRBC-JOCHJYFZSA-N	Organic compounds	Lipids and lipid-like molecules	Glycerophospholipids	Glycerophosphocholines	Monoalkylglycerophosphocholines	This compound belongs to the class of organic compounds known as monoalkylglycerophosphocholines. These are compounds containing glycerophosphocholine moiety attached to an fatty acyl chain through an ether bond.
C933	0.606821453	729.2075	PE(P-20:0/22:4(7Z,10Z,13Z,16Z))	2	24902.78506	1	C47H86NO7P	BAZJUBJVELGOGH-HRRAPSGBNA-N	NA	NA	NA	NA	NA	NA	NA	NA	NA
C1163	0.606821453	740.4096667	C32H77N5O2S2	3	1326.106723	1	C32H77N5O2S2	NA	NA	NA	NA	NA	NA	NA	NA	NA	NA
C99	0.608940833	1010.615941	PS(20:1(11Z)/0:0)	2	17811.52033	1	C26H50NO9P	WQWSUENXYNSINA-OBMBLOIWNA-N	NA	NA	NA	NA	NA	NA	NA	NA	NA
C815	0.611734782	239.05125	C00036643	2	5899.427589	1	C8H13NO5	VTIRMWCDXGHHAD-GTZZQALGNA-N	NA	NA	NA	NA	NA	NA	NA	NA	NA
C982	0.611832849	498.05875	Phthalic anhydride; LC-ESI-QTOF; MS2; [M+H]+; CE	2	5395.636093	1	C5H8O3S	LGRFSURHDFAFJT-UHFFFAOYSA-N	NA	NA	LGRFSURHDFAFJT-UHFFFAOYSA-N	Organic compounds	Organoheterocyclic compounds	Benzofurans	Benzofuranones	Phthalic anhydrides	This compound belongs to the class of organic compounds known as phthalic anhydrides. These are compounds containing a phthalic anhydride moiety (or a derivative thereof), which consists of a benzene fused to a furan-1,3-dione.
C17	0.613420755	843.3441316	HMDB06707__1	2	13553.97874	1	C54H82O4	UUGXJSBPSRROMU-WJNLUYJISA-N	NA	NA	UUGXJSBPSRROMU-WJNLUYJISA-N	Organic compounds	Lipids and lipid-like molecules	Prenol lipids	Quinone and hydroquinone lipids	Ubiquinones	This compound belongs to the class of organic compounds known as ubiquinones. These are coenzyme Q derivatives containing a 5, 6-dimethoxy-3-methyl(1,4-benzoquinone) moiety to which an isoprenyl group is attached at ring position 2(or 6).
C1294	0.614183893	854.036	C8H11N11O17P4S7	3	3573.358803	1	C8H11N11O17P4S7	NA	NA	NA	NA	NA	NA	NA	NA	NA	NA
C1050	0.616351985	798.6753333	CHEBI:74178__1	2	808.5561236	1	C39H79NO3	HCXNRGLMSHTQGH-LDMFOXSQNA-N	NA	NA	NA	NA	NA	NA	NA	NA	NA
C953	0.616502265	747.01825	PE(O-20:0/20:4(5Z,8Z,11Z,14Z))__2	2	36305.47588	1	C45H84NO7P	ARKSAPSHAHLFMR-ISCHEEQYNA-N	NA	NA	NA	NA	NA	NA	NA	NA	NA
C1223	0.617689146	1016.902	CHEBI:68206	2	101.8111174	1	C18H16N2O4	ZNRFBLWRWQGBQX-XFQWXJFMSA-N	NA	NA	ZNRFBLWRWQGBQX-XFQWXJFMSA-N	Organic compounds	Lignans, neolignans and related compounds	NA	NA	Lignans, neolignans and related compounds	This compound belongs to the class of organic compounds known as lignans, neolignans and related compounds. These are plant products of low molecular weight formed primarily from oxidative coupling of two p-propylphenol moieties. They can also be described as micromolecules with two phenylpropanoid units coupled together. They can be attached in various manners, like C5-C5', C8-C8'. Most known na…
C1305	0.617689146	896.2705	C60H113NO6	3	4158.392575	1	C60H113NO6	NA	NA	NA	NA	NA	NA	NA	NA	NA	NA
C1109	0.621709569	639.833	C15H8O8P2S11	3	743.5182754	1	C15H8O8P2S11	NA	NA	NA	NA	NA	NA	NA	NA	NA	NA
C705	0.623588599	871.8656	C35H97N25O3S	3	28751.98803	1	C35H97N25O3S	NA	NA	NA	NA	NA	NA	NA	NA	NA	NA
C1312	0.624095598	587.2525	HMDB00253	2	393.8935493	1	C21H32O2	ORNBQBCIOKFOEO-STZXPNGSSA-N	NA	NA	ORNBQBCIOKFOEO-STZXPNGSSA-N	Organic compounds	Lipids and lipid-like molecules	Steroids and steroid derivatives	Pregnane steroids	Gluco/mineralocorticoids, progestogins and derivatives	This compound belongs to the class of organic compounds known as gluco/mineralocorticoids, progestogins and derivatives. These are steroids with a structure based on a hydroxylated prostane moiety.
C4	0.628344893	1009.839	C81H148N2O31	3	1219.256755	1	C81H148N2O31	NA	NA	NA	NA	NA	NA	NA	NA	NA	NA
C136	0.629326299	539.6964667	C21H74N34O8	3	3301.53427	1	C21H74N34O8	NA	NA	NA	NA	NA	NA	NA	NA	NA	NA
C1437	0.63048755	532.0955	HMDB34519	2	286.6225644	1	C30H50O6	VKJLHZZPVLQJKG-UHFFFAOYNA-N	NA	NA	NA	NA	NA	NA	NA	NA	NA
C932	0.63245396	726.28675	C16H6N3O39P7S16	3	15882.51222	1	C16H6N3O39P7S16	NA	NA	NA	NA	NA	NA	NA	NA	NA	NA
C177	0.635983459	622.4250769	UNPD217325__1	2	11273.71234	1	C37H40N4O6	QNCLLPOKTCYYFJ-YPMQZWMTSA-N	NA	NA	NA	NA	NA	NA	NA	NA	NA
C1356	0.641407953	670.873	1-(2E,6E,10E,14E-phytatetraenyl)-2-(2E,6E,10E,14E-phytatetraenyl)-sn-glycero-3-phosphocholine__2	2	37824.5867	1	C48H84NO6P	AGNLISHIUKMJPX-RKLRZJDBNA-N	NA	NA	NA	NA	NA	NA	NA	NA	NA
C145	0.644706079	884.6724286	C35H91N23O	3	77243.54827	1	C35H91N23O	NA	NA	NA	NA	NA	NA	NA	NA	NA	NA
C591	0.64477303	629.8941667	C22H59N19O4	3	5406.54601	1	C22H59N19O4	NA	NA	NA	NA	NA	NA	NA	NA	NA	NA
C175	0.648569025	881.1387692	HMDB44352	2	50727.65854	1	C61H104O6	MAEDIIGDWZOUSF-NOMHFMGDSA-N	NA	NA	MAEDIIGDWZOUSF-NOMHFMGDSA-N	Organic compounds	Lipids and lipid-like molecules	Glycerolipids	Triradylcglycerols	Triacylglycerols	This compound belongs to the class of organic compounds known as triacylglycerols. These are glycerides consisting of three fatty acid chains covalently bonded to a glycerol molecule through ester linkages.
C1058	0.648569025	803.193	C39H83N3O5	3	1642.168492	1	C39H83N3O5	NA	NA	NA	NA	NA	NA	NA	NA	NA	NA
C813	0.650554056	364.74925	C12H35N9O	3	662.9344312	1	C12H35N9O	NA	NA	NA	NA	NA	NA	NA	NA	NA	NA
C859	0.653069753	889.37875	C57H109NO6__2	3	13989.27469	1	C57H109NO6	NA	NA	NA	NA	NA	NA	NA	NA	NA	NA
C479	0.657485904	880.0528571	C43H93N19O2	3	4797.1331	1	C43H93N19O2	NA	NA	NA	NA	NA	NA	NA	NA	NA	NA
C1076	0.657485904	860.121	C20H43N5O	3	5587.06586	1	C20H43N5O	NA	NA	NA	NA	NA	NA	NA	NA	NA	NA
C244	0.658718382	899.7093636	C48H113N9O4P2	3	19173.6565	1	C48H113N9O4P2	NA	NA	NA	NA	NA	NA	NA	NA	NA	NA
C617	0.658718382	689.9683333	PS(P-18:0/20:1(11Z))	2	9185.835822	1	C44H84NO9P	SYDJKVIRXFWJOF-XDXHRNQUNA-N	NA	NA	NA	NA	NA	NA	NA	NA	NA
C643	0.664610798	501.2205	HMDB11494__1	2	4527.082969	1	C27H46NO7P	ZMHRXVSSWJALGN-GOGKNFEWSA-N	NA	NA	ZMHRXVSSWJALGN-GOGKNFEWSA-N	Organic compounds	Lipids and lipid-like molecules	Glycerophospholipids	Glycerophosphoethanolamines	2-acyl-sn-glycero-3-phosphoethanolamines	This compound belongs to the class of organic compounds known as 2-acyl-sn-glycero-3-phosphoethanolamines. These are glycerophoethanolamines in which the glycerol is esterified with a fatty acid at O-2 position, and linked at position 3 to a phosphoethanolamine.
C575	0.664629963	874.715	C00036109	2	534.5021513	1	C20H28O	YCLCHPWRGSDZKL-TVAVBBBENA-N	NA	NA	NA	NA	NA	NA	NA	NA	NA
C1155	0.664629963	711.3773333	C10N4O13P4S9	3	109008.4897	1	C10N4O13P4S9	NA	NA	NA	NA	NA	NA	NA	NA	NA	NA
C1407	0.669289055	750.7895	PC(O-20:0/22:6(4Z,7Z,10Z,13Z,16Z,19Z))	2	23754.90098	1	C50H90NO7P	CMUBJJYJAQLOOD-AFGMAUGONA-N	NA	NA	NA	NA	NA	NA	NA	NA	NA
C1272	0.670439069	787.0475	C30H80N11O2PS	3	2772.584675	1	C30H80N11O2PS	NA	NA	NA	NA	NA	NA	NA	NA	NA	NA
C704	0.670837687	871.251	C43H105N9OS3	3	7369.105514	1	C43H105N9OS3	NA	NA	NA	NA	NA	NA	NA	NA	NA	NA
C851	0.675304559	860.8805	C32H9NO4S11	3	1708.274879	1	C32H9NO4S11	NA	NA	NA	NA	NA	NA	NA	NA	NA	NA
C63	0.680450701	898.1152857	HMDB05375	2	66249.79799	1	C55H104O6	XFUMCVMRUALVIH-CUWXFNSGSA-N	NA	NA	XFUMCVMRUALVIH-CUWXFNSGSA-N	Organic compounds	Lipids and lipid-like molecules	Glycerolipids	Triradylcglycerols	Triacylglycerols	This compound belongs to the class of organic compounds known as triacylglycerols. These are glycerides consisting of three fatty acid chains covalently bonded to a glycerol molecule through ester linkages.
C1179	0.680450701	438.7276667	C00030527__2	2	761.9709362	1	C11H10O5	HOEVRHHMDJKUMZ-UHFFFAOYSA-N	NA	NA	HOEVRHHMDJKUMZ-UHFFFAOYSA-N	Organic compounds	Phenylpropanoids and polyketides	Coumarins and derivatives	Hydroxycoumarins	7-hydroxycoumarins	This compound belongs to the class of organic compounds known as 7-hydroxycoumarins. These are coumarins that contain one or more hydroxyl groups attached to the C7 position the coumarin skeleton.
C1152	0.680616144	732.1773333	HMDB11243__2	2	84223.244	1	C44H86NO7P	DSWOVBIRJNAJAF-NVJOKYTBSA-N	NA	NA	DSWOVBIRJNAJAF-NVJOKYTBSA-N	Organic compounds	Lipids and lipid-like molecules	Glycerophospholipids	Glycerophosphocholines	1-(1Z-alkenyl),2-acyl-glycerophosphocholines	This compound belongs to the class of organic compounds known as 1-(1z-alkenyl),2-acyl-glycerophosphocholines. These are glycerophosphocholines that carry exactly one acyl chain attached to the glycerol moiety through an ester linkage at the O2-position, and one 1Z-alkenyl chain attached through an ether linkage at the O1-position.
C578	0.68460552	895.481	C10H5N12O23PS5	3	15895.28539	1	C10H5N12O23PS5	NA	NA	NA	NA	NA	NA	NA	NA	NA	NA
C483	0.685989712	912.5122857	C8H22N12O19P4S6	3	42939.77946	1	C8H22N12O19P4S6	NA	NA	NA	NA	NA	NA	NA	NA	NA	NA
C387	0.687506432	931.200875	C17H38N8O12S13	3	12181.99841	1	C17H38N8O12S13	NA	NA	NA	NA	NA	NA	NA	NA	NA	NA
C1202	0.688683707	16.55366667	C6H2N12O12S4	3	523.8936566	1	C6H2N12O12S4	NA	NA	NA	NA	NA	NA	NA	NA	NA	NA
C208	0.694776527	902.4748333	C37H105N25O3S	3	7238.481343	1	C37H105N25O3S	NA	NA	NA	NA	NA	NA	NA	NA	NA	NA
C228	0.694776527	504.5435833	C00027973	2	616.171508	1	C16H12N2O4	DGEILRLBRKVUDN-UHFFFAOYSA-N	NA	NA	DGEILRLBRKVUDN-UHFFFAOYSA-N	Organic compounds	Alkaloids and derivatives	Indolonaphthyridine alkaloids	NA	Indolonaphthyridine alkaloids	This compound belongs to the class of organic compounds known as indolonaphthyridine alkaloids. These are a numerous and relatively straightforward subgroup of the b-carbolines, e.g. Canthin-6-one, in which an additional C3 unit is attached between C-1 and the indole nitrogen to form an additional ring. The group includes a few dimeric examples, such as Haplophytine.
C242	0.694776527	872.6954545	C33H95N19S2	3	36391.69178	1	C33H95N19S2	NA	NA	NA	NA	NA	NA	NA	NA	NA	NA
C999	0.694776527	22.19325	C00000483	2	1495.386274	1	C16H24O2	IVTCJQZAGWTMBZ-LTKCOYKYSA-N	NA	NA	IVTCJQZAGWTMBZ-LTKCOYKYSA-N	Organic compounds	Lipids and lipid-like molecules	Fatty Acyls	Fatty acids and conjugates	Long-chain fatty acids	This compound belongs to the class of organic compounds known as long-chain fatty acids. These are fatty acids with an aliphatic tail that contains between 13 and 21 carbon atoms.
C1354	0.694776527	663.0115	C30H65N7S	3	637.1041684	1	C30H65N7S	NA	NA	NA	NA	NA	NA	NA	NA	NA	NA
C1363	0.694776527	711.1855	C18H71N21O43P6S3	3	22273.43485	1	C18H71N21O43P6S3	NA	NA	NA	NA	NA	NA	NA	NA	NA	NA
C62	0.695131049	889.7672381	C39H104N21O2P	3	37739.40884	1	C39H104N21O2P	NA	NA	NA	NA	NA	NA	NA	NA	NA	NA
C342	0.695131049	632.4805556	C15H54N19O21P3S11	3	10929.79239	1	C15H54N19O21P3S11	NA	NA	NA	NA	NA	NA	NA	NA	NA	NA
C928	0.695131049	699.29625	C17H61N31O36P8S2	3	51198.20242	1	C17H61N31O36P8S2	NA	NA	NA	NA	NA	NA	NA	NA	NA	NA
C1104	0.69687424	611.3743333	UNPD104	2	506.297376	1	C18H20O10S	QBQNVMMIXPFCBF-QTJAYSKENA-N	NA	NA	NA	NA	NA	NA	NA	NA	NA
C870	0.698777954	912.881	C16H56N14O39P8S15	3	252.3116455	1	C16H56N14O39P8S15	NA	NA	NA	NA	NA	NA	NA	NA	NA	NA
C90	0.703735918	657.1651111	HMDB11351__1	2	7138.854311	1	C41H76NO7P	OFLIDIBZDKQXPD-UKFMZXQISA-N	NA	NA	OFLIDIBZDKQXPD-UKFMZXQISA-N	Organic compounds	Lipids and lipid-like molecules	Glycerophospholipids	Glycerophosphoethanolamines	1-(1Z-alkenyl),2-acylglycerophosphoethanolamines	This compound belongs to the class of organic compounds known as 1-(1z-alkenyl),2-acylglycerophosphoethanolamines. These are glycerophosphoethanolamines that carry exactly one acyl chain attached to the glycerol moiety through an ester linkage at the O2-position, and one 1Z-alkenyl chain attached through an ether linkage at the O1-position.
C153	0.703735918	729.1247143	HMDB13422	2	568289.4355	1	C48H86NO7P	QBZALASVZLFAHF-KYPHJRDXSA-N	NA	NA	QBZALASVZLFAHF-KYPHJRDXSA-N	Organic compounds	Lipids and lipid-like molecules	Glycerophospholipids	Glycerophosphocholines	1-alkyl,2-acylglycero-3-phosphocholines	This compound belongs to the class of organic compounds known as 1-alkyl,2-acylglycero-3-phosphocholines. These are glycerophosphocholines that carry exactly one acyl chain attached to the glycerol moiety through an ester linkage at the O2-position, and one alkyl chain attached through an ether linkage at the O1-position.
C1183	0.704139783	482.3236667	C00038058	2	1158.82658	1	C28H43NO6	CYNJYGDSSURTLH-IUJAKICYNA-N	NA	NA	NA	NA	NA	NA	NA	NA	NA
C524	0.704584569	488.1085714	UNPD201991__1	2	2171.501422	1	C33H47NO4	IFJZMBMXBYAZGF-BIZLGUKKNA-N	NA	NA	NA	NA	NA	NA	NA	NA	NA
C379	0.705174864	47.84844444	4-[2-(2,4-dioxopentan-3-ylidene)hydrazinyl]benzoic acid	2	1459.876659	1	C12H12N2O4	QEOWQGBNFSVKIJ-UHFFFAOYSA-N	NA	NA	QEOWQGBNFSVKIJ-UHFFFAOYSA-N	Organic compounds	Benzenoids	Benzene and substituted derivatives	Benzoic acids and derivatives	Benzoic acids	This compound belongs to the class of organic compounds known as benzoic acids. These are organic Compounds containing a benzene ring which bears at least one carboxyl group.
C61	0.707720148	857.9270952	TG(16:0/18:2(9Z,12Z)/20:5(5Z,8Z,11Z,14Z,17Z))	2	32267.8062	1	C57H96O6	RTHDUZGGPUMUEU-JGDJVTPUSA-N	NA	NA	RTHDUZGGPUMUEU-JGDJVTPUSA-N	Organic compounds	Lipids and lipid-like molecules	Glycerolipids	Triradylcglycerols	Triacylglycerols	This compound belongs to the class of organic compounds known as triacylglycerols. These are glycerides consisting of three fatty acid chains covalently bonded to a glycerol molecule through ester linkages.
C471	0.711909531	852.071	C31H93N25O3S	3	23561.34016	1	C31H93N25O3S	NA	NA	NA	NA	NA	NA	NA	NA	NA	NA
C207	0.712164957	860.0445	HMDB06733	2	12537.47694	1	C49H76O2	VOEVEGPMRIYYKC-IWVSHIRDSA-N	NA	NA	VOEVEGPMRIYYKC-IWVSHIRDSA-N	Organic compounds	Lipids and lipid-like molecules	Steroids and steroid derivatives	Steroid esters	Cholesteryl esters	This compound belongs to the class of organic compounds known as cholesteryl esters. These are compounds containing an esterified cholestane moiety.
C767	0.712164957	727.6298	C24H69N27O35P6S3	3	8560.478684	1	C24H69N27O35P6S3	NA	NA	NA	NA	NA	NA	NA	NA	NA	NA
C976	0.712164957	488.746	HMDB11492__2	2	5626.281635	1	C27H52NO7P	KZPDUKAMWGOSFG-IPQYAGCOSA-N	NA	NA	KZPDUKAMWGOSFG-IPQYAGCOSA-N	Organic compounds	Lipids and lipid-like molecules	Glycerophospholipids	Glycerophosphoethanolamines	2-acyl-sn-glycero-3-phosphoethanolamines	This compound belongs to the class of organic compounds known as 2-acyl-sn-glycero-3-phosphoethanolamines. These are glycerophoethanolamines in which the glycerol is esterified with a fatty acid at O-2 position, and linked at position 3 to a phosphoethanolamine.
C735	0.712359817	652.537	phtalate	2	3155.085565	1	C8H6O4	XNGIFLGASWRNHJ-UHFFFAOYSA-N	NA	NA	XNGIFLGASWRNHJ-UHFFFAOYSA-N	Organic compounds	Benzenoids	Benzene and substituted derivatives	Benzoic acids and derivatives	Benzoic acids	This compound belongs to the class of organic compounds known as benzoic acids. These are organic Compounds containing a benzene ring which bears at least one carboxyl group.
C701	0.713278569	881.9808	C48H93N11	3	28880.23221	1	C48H93N11	NA	NA	NA	NA	NA	NA	NA	NA	NA	NA
C1327	0.713278569	611.582	C30H74N11O3PS	3	2613.964126	1	C30H74N11O3PS	NA	NA	NA	NA	NA	NA	NA	NA	NA	NA
C868	0.716682803	902.041	C9H13N18O9P3S8	3	6043.746997	1	C9H13N18O9P3S8	NA	NA	NA	NA	NA	NA	NA	NA	NA	NA
C1060	0.716682803	807.8886667	HMDB07318	2	1578.462402	1	C43H78O5	DPHWXZLPVJVDLP-QMEKCAQHSA-N	NA	NA	DPHWXZLPVJVDLP-QMEKCAQHSA-N	Organic compounds	Lipids and lipid-like molecules	Glycerolipids	Diradylglycerols	1,2-diacylglycerols	This compound belongs to the class of organic compounds known as 1,2-diacylglycerols. These are diacylglycerols containing a glycerol acylated at positions 1 and 2.
C188	0.723825237	492.7365385	LysoPhosphatidylcholine_16_0 M+H	2	104756.003	1	C24H50NO7P	ASWBNKHCZGQVJV-UHFFFAOYNA-N	NA	NA	NA	NA	NA	NA	NA	NA	NA
C339	0.724182923	594.2861111	UNPD98395	2	1006.897661	1	C27H42O2	NKUWZTDZPOACGI-BEZOSNIRNA-N	NA	NA	NA	NA	NA	NA	NA	NA	NA
C855	0.724182923	867.372	C35H86N7O3PS	3	990.732905	1	C35H86N7O3PS	NA	NA	NA	NA	NA	NA	NA	NA	NA	NA
C286	0.726659495	872.6601	HMDB05359	2	1808.333626	1	C51H96O6	FEKLSEFRUGWUOS-DNFNVERNSA-N	NA	NA	FEKLSEFRUGWUOS-DNFNVERNSA-N	Organic compounds	Lipids and lipid-like molecules	Glycerolipids	Triradylcglycerols	Triacylglycerols	This compound belongs to the class of organic compounds known as triacylglycerols. These are glycerides consisting of three fatty acid chains covalently bonded to a glycerol molecule through ester linkages.
C60	0.732177854	854.2658571	C37H85N23O	3	31629.04615	1	C37H85N23O	NA	NA	NA	NA	NA	NA	NA	NA	NA	NA
C731	0.734356771	638.0664	1-(10-methyl-hexadecanoyl-2-(8-[3]-ladderane-octanyl)-sn-glycerol	2	21247.26798	1	C40H72O4	VBHQMDXWGTXWBW-UVWRTZQZNA-N	NA	NA	NA	NA	NA	NA	NA	NA	NA
C1331	0.735320801	634.6695	C34H71N2O5P	3	2876.972582	1	C34H71N2O5P	NA	NA	NA	NA	NA	NA	NA	NA	NA	NA
C772	0.737513975	727.4332	HMDB39498	2	51305.94679	1	C29H48O2	IWNCBADONFSAAW-UHFFFAOYNA-N	NA	NA	NA	NA	NA	NA	NA	NA	NA
C1077	0.740433739	858.2843333	C59H88O4	3	4545.170575	1	C59H88O4	NA	NA	NA	NA	NA	NA	NA	NA	NA	NA
C1454	0.740433739	26.054	HMDB04231	2	1596.221973	1	C9H19NO4	SNPLKNRPJHDVJA-UHFFFAOYNA-N	NA	NA	NA	NA	NA	NA	NA	NA	NA
C33	0.746920532	17.57835714	C7N2O8S	3	5597.398875	1	C7N2O8S	NA	NA	NA	NA	NA	NA	NA	NA	NA	NA
C653	0.748237106	21.18666667	UNPD32029	2	5032.112355	1	C13H20N4O2	MRWQRJMESRRJJB-UHFFFAOYSA-N	NA	NA	MRWQRJMESRRJJB-UHFFFAOYSA-N	Organic compounds	Organoheterocyclic compounds	Imidazopyrimidines	Purines and purine derivatives	Xanthines	This compound belongs to the class of organic compounds known as xanthines. These are purine derivatives with a ketone group conjugated at carbons 2 and 6 of the purine moiety.
C983	0.748724917	507.11025	HMDB03876	2	1409.704638	1	C20H32O3	JSFATNQSLKRBCI-VAEKSGALSA-N	NA	NA	JSFATNQSLKRBCI-VAEKSGALSA-N	Organic compounds	Lipids and lipid-like molecules	Fatty Acyls	Eicosanoids	Hydroxyeicosatetraenoic acids	This compound belongs to the class of organic compounds known as hydroxyeicosatetraenoic acids. These are eicosanoic acids with an attached hydroxyl group and four CC double bonds.
C1234	0.748724917	353.519	C17 Sphinganine	2	174.8196383	1	C17H37NO2	KFQUQCFJDMSIJF-LQKAMQBPNA-N	NA	NA	NA	NA	NA	NA	NA	NA	NA
C82	0.749893803	833.5613684	C13H45N23O18P2S	3	2302.822442	1	C13H45N23O18P2S	NA	NA	NA	NA	NA	NA	NA	NA	NA	NA
C191	0.749893803	519.7784615	PE(O-20:0/0:0)	2	9777.928171	1	C25H54NO6P	PKPGKYPSMJMPGS-KSYWNVGFNA-N	NA	NA	NA	NA	NA	NA	NA	NA	NA
C276	0.749893803	773.8907	PE(P-20:0/20:2(11Z,14Z))	2	322866.1502	1	C45H86NO7P	PRVAHRVPZOXAPM-SAMKSARVNA-N	NA	NA	NA	NA	NA	NA	NA	NA	NA
C574	0.750400577	873.4145	C11H18N18O12P4S8	3	9852.430037	1	C11H18N18O12P4S8	NA	NA	NA	NA	NA	NA	NA	NA	NA	NA
C408	0.753345148	871.929	C32H95N25O3S	3	44625.41326	1	C32H95N25O3S	NA	NA	NA	NA	NA	NA	NA	NA	NA	NA
C688	0.753589328	822.2602	C21H59N31O22P4	3	650.573723	1	C21H59N31O22P4	NA	NA	NA	NA	NA	NA	NA	NA	NA	NA
C1334	0.758794959	637.643	HMDB41368	2	2259.854831	1	C36H48O8	IMXZIJOCFAKDPZ-OUKQBFOZNA-N	NA	NA	NA	NA	NA	NA	NA	NA	NA
C198	0.764542749	1011.275833	CHEBI:78343	2	18125.90604	1	C44H78NO9P	SLORVBLJZVLUCO-CSPWUOMPNA-M	NA	NA	NA	NA	NA	NA	NA	NA	NA
C476	0.771210725	874.1497143	TG(18:2(9Z,12Z)/19:1(9Z)/20:4(5Z,8Z,11Z,14Z))[iso6]	2	13800.05205	1	C60H102O6	BNZSCFFTBMXTOO-FOBFAGRVNA-N	NA	NA	NA	NA	NA	NA	NA	NA	NA
C725	0.772760954	623.735	UNPD172910__1	2	6951.558642	1	C37H68N2O7	SFBPGKGOOXACGN-ACSXTDOQNA-N	NA	NA	NA	NA	NA	NA	NA	NA	NA
C849	0.774122113	862.8425	C24H83N41	3	18091.39133	1	C24H83N41	NA	NA	NA	NA	NA	NA	NA	NA	NA	NA
C1092	0.774122113	896.293	CHEBI:70954	2	1388.957371	1	C50H101N2O7P	MMXDHXXKUJLSPP-JMEDLAIJNA-N	NA	NA	NA	NA	NA	NA	NA	NA	NA
C329	0.775853676	843.0946667	HMDB38140__1	2	618.0919396	1	C9H14	LSIXBBPOJBJQHN-UHFFFAOYNA-N	NA	NA	NA	NA	NA	NA	NA	NA	NA
C468	0.775853676	837.0142857	PubChem CID:25246233	2	10980.86564	1	C53H81NO3	GCQAFBRARRTBAO-NSCWJZNLSA-N	NA	NA	GCQAFBRARRTBAO-NSCWJZNLSA-N	Organic compounds	Lipids and lipid-like molecules	Prenol lipids	Quinone and hydroquinone lipids	Polyprenylbenzoquinones	This compound belongs to the class of organic compounds known as polyprenylbenzoquinones. These are compounds containing a polyisoprene chain attached to a quinone at the second ring position.
C1139	0.77602835	689.1413333	C00041886	2	1063.050363	1	C23H34O3	KFBNAACJXKPXPM-VPJRAWBNNA-N	NA	NA	NA	NA	NA	NA	NA	NA	NA
C712	0.776744011	918.5468	C10H19N14O25PS6	3	15825.28219	1	C10H19N14O25PS6	NA	NA	NA	NA	NA	NA	NA	NA	NA	NA
C331	0.782108011	859.8956667	C31H83N23O	3	12782.21881	1	C31H83N23O	NA	NA	NA	NA	NA	NA	NA	NA	NA	NA
C1150	0.782108011	726.6876667	C17H57N34O42P5S	3	15454.52607	1	C17H57N34O42P5S	NA	NA	NA	NA	NA	NA	NA	NA	NA	NA
C1222	0.783764171	73.04866667	UNPD195273	2	1752.133796	1	C11H9NO2	LCJLFGSKHBDOAY-UHFFFAOYSA-N	NA	NA	LCJLFGSKHBDOAY-UHFFFAOYSA-N	Organic compounds	Organoheterocyclic compounds	Indoles and derivatives	Indoles	Indoles	This compound belongs to the class of organic compounds known as indoles. These are compounds containing an indole moiety, which consists of pyrrole ring fused to benzene to form 2,3-benzopyrrole.
C1431	0.789136666	519.808	C00026879	2	1274.818155	1	C33H47N5O5	BHYPIIUJEQHYIP-DJTCWABONA-N	NA	NA	NA	NA	NA	NA	NA	NA	NA
C1269	0.790846762	789.1035	CHEBI:74178__2	2	1083.068084	1	C39H79NO3	HCXNRGLMSHTQGH-LDMFOXSQNA-N	NA	NA	NA	NA	NA	NA	NA	NA	NA
C297	0.793446	676.9299	HMDB08338	2	24572.52212	1	C46H82NO8P	ZWBUMNLEWHYPRH-HTEBOPLQSA-N	NA	NA	ZWBUMNLEWHYPRH-HTEBOPLQSA-N	Organic compounds	Lipids and lipid-like molecules	Glycerophospholipids	Glycerophosphocholines	Phosphatidylcholines	This compound belongs to the class of organic compounds known as phosphatidylcholines. These are glycerophosphocholines in which the two free -OH are attached to one fatty acid each through an ester linkage.
C652	0.793446	21.53016667	C13H41N23O30P2S2	3	552.2101144	1	C13H41N23O30P2S2	NA	NA	NA	NA	NA	NA	NA	NA	NA	NA
C1226	0.795181359	1008.81	C28H74N21O3P	3	2353.424328	1	C28H74N21O3P	NA	NA	NA	NA	NA	NA	NA	NA	NA	NA
C53	0.800055693	20.40086957	(4R)-2-oxo-4-thiazolidinecarboxylic acid	2	5124.451528	1	C4H5NO3S	BMLMGCPTLHPWPY-RUOZJJLTNA-N	NA	NA	NA	NA	NA	NA	NA	NA	NA
C232	0.802203979	43.49675	C00000536	2	1591.049956	1	C18H22O4	AWQLNKJBXASXDU-SIQDUXIYNA-N	NA	NA	NA	NA	NA	NA	NA	NA	NA
C1452	0.805197196	24.255	CHEBI:32569	2	4218.468075	1	C8H17NO4	IJUPCLYLISRDRA-ULAWRXDQSA-N	NA	NA	IJUPCLYLISRDRA-ULAWRXDQSA-N	Organic compounds	Organic oxygen compounds	Organooxygen compounds	Carbohydrates and carbohydrate conjugates	Aminosaccharides	This compound belongs to the class of organic compounds known as aminosaccharides. These are saccharides containing a sugar unit that bears an amino group.
C906	0.806298155	680.2435	C36H69NO2	3	3062.774776	1	C36H69NO2	NA	NA	NA	NA	NA	NA	NA	NA	NA	NA
C742	0.808650074	669.2274	UNPD43026	2	9167.903671	1	C39H76O8	LRLYQKKBXULZIP-KXYLFABWNA-N	NA	NA	NA	NA	NA	NA	NA	NA	NA
C1267	0.808771224	769.9785	C12H43N17O16S3	3	1321.25921	1	C12H43N17O16S3	NA	NA	NA	NA	NA	NA	NA	NA	NA	NA
C1388	0.813380858	731.2485	HMDB08907	2	12543.95337	1	C42H84NO8P	IXKGMCOCPZEZER-RRHRGVEJSA-N	NA	NA	IXKGMCOCPZEZER-RRHRGVEJSA-N	Organic compounds	Lipids and lipid-like molecules	Glycerophospholipids	Glycerophosphoethanolamines	Phosphatidylethanolamines	This compound belongs to the class of organic compounds known as phosphatidylethanolamines. These are glycerophosphoetahnolamines in which two fatty acids are bonded to the glycerol moiety through ester linkages.
C706	0.81403586	876.8782	C10H30N8O23P4S7	3	4759.6815	1	C10H30N8O23P4S7	NA	NA	NA	NA	NA	NA	NA	NA	NA	NA
C724	0.814367085	626.6242	C12H48N23O19PS12	3	5290.063416	1	C12H48N23O19PS12	NA	NA	NA	NA	NA	NA	NA	NA	NA	NA
C171	0.817654865	845.9976154	HMDB48785	2	19754.19032	1	C59H94O6	IFQNLTWCIPVCQY-MAAPKKQLSA-N	NA	NA	IFQNLTWCIPVCQY-MAAPKKQLSA-N	Organic compounds	Lipids and lipid-like molecules	Glycerolipids	Triradylcglycerols	Triacylglycerols	This compound belongs to the class of organic compounds known as triacylglycerols. These are glycerides consisting of three fatty acid chains covalently bonded to a glycerol molecule through ester linkages.
C309	0.817654865	718.0618	C18H70N35O28P9S3	3	21724.6922	1	C18H70N35O28P9S3	NA	NA	NA	NA	NA	NA	NA	NA	NA	NA
C1257	0.817654865	776.114	C38H80N2O5	3	5696.788082	1	C38H80N2O5	NA	NA	NA	NA	NA	NA	NA	NA	NA	NA
C934	0.824994252	728.644	HMDB09240	2	45872.08946	1	C47H86NO8P	CKFHBKOKIQZFQD-BDYBUHBBSA-N	NA	NA	CKFHBKOKIQZFQD-BDYBUHBBSA-N	Organic compounds	Lipids and lipid-like molecules	Glycerophospholipids	Glycerophosphoethanolamines	Phosphatidylethanolamines	This compound belongs to the class of organic compounds known as phosphatidylethanolamines. These are glycerophosphoetahnolamines in which two fatty acids are bonded to the glycerol moiety through ester linkages.
C1098	0.825223633	596.6556667	CHEBI:70301	2	445.6817792	1	C29H44O5	GVRZLCAYCZTYBS-GOICCNSLNA-N	NA	NA	NA	NA	NA	NA	NA	NA	NA
C1112	0.825902733	655.3266667	C14H54N19O32P7S3	3	9372.830168	1	C14H54N19O32P7S3	NA	NA	NA	NA	NA	NA	NA	NA	NA	NA
C1082	0.828984439	885.2363333	C11H41N2O13P5S11	3	4251.060561	1	C11H41N2O13P5S11	NA	NA	NA	NA	NA	NA	NA	NA	NA	NA
C302	0.830746205	690.4513	UNPD19975__1	2	6471.229274	1	C28H44	RZLBBMDTYXMEEP-BBCOKDAQNA-N	NA	NA	NA	NA	NA	NA	NA	NA	NA
C263	0.830987381	758.4131818	PE(O-20:0/20:4(5Z,8Z,11Z,14Z))__1	2	132462.8238	1	C45H84NO7P	ARKSAPSHAHLFMR-ISCHEEQYNA-N	NA	NA	NA	NA	NA	NA	NA	NA	NA
C265	0.833429349	492.8620909	HMDB10382__1	2	9834.121238	1	C24H50NO7P	ASWBNKHCZGQVJV-HSZRJFAPSA-N	NA	NA	ASWBNKHCZGQVJV-HSZRJFAPSA-N	Organic compounds	Lipids and lipid-like molecules	Glycerophospholipids	Glycerophosphocholines	1-acyl-sn-glycero-3-phosphocholines	This compound belongs to the class of organic compounds known as 1-acyl-sn-glycero-3-phosphocholines. These are glycerophosphocholines in which the glycerol is esterified with a fatty acid at O-1 position, and linked at position 3 to a phosphocholine.
C1383	0.833429349	730.8225	alpha-tocopherol	2	3040.153223	1	C29H50O2	GVJHHUAWPYXKBD-IEOSBIPESA-N	NA	NA	GVJHHUAWPYXKBD-IEOSBIPESA-N	Organic compounds	Lipids and lipid-like molecules	Prenol lipids	Quinone and hydroquinone lipids	Tocopherols	This compound belongs to the class of organic compounds known as tocopherols. These are vitamin E derivatives containing a saturated trimethyltridecyl chain attached to the carbon C6 atom of a benzopyran ring system. The differ from tocotrienols that contain an unsaturated trimethyltrideca-3,7,11-trien-1-yl chain.
C46	0.835503822	883.2404167	C44H109N13O2S2	3	16442.43938	1	C44H109N13O2S2	NA	NA	NA	NA	NA	NA	NA	NA	NA	NA
C312	0.835503822	737.9207	HMDB11382	2	20350.0509	1	C43H82NO7P	HLSDKIUXCZPFLL-IRSYNFPBSA-N	NA	NA	HLSDKIUXCZPFLL-IRSYNFPBSA-N	Organic compounds	Lipids and lipid-like molecules	Glycerophospholipids	Glycerophosphoethanolamines	1-(1Z-alkenyl),2-acylglycerophosphoethanolamines	This compound belongs to the class of organic compounds known as 1-(1z-alkenyl),2-acylglycerophosphoethanolamines. These are glycerophosphoethanolamines that carry exactly one acyl chain attached to the glycerol moiety through an ester linkage at the O2-position, and one 1Z-alkenyl chain attached through an ether linkage at the O1-position.
C819	0.835503822	934.37325	C9H35N16O15P3S9	3	12169.75632	1	C9H35N16O15P3S9	NA	NA	NA	NA	NA	NA	NA	NA	NA	NA
C1118	0.835503822	649.902	HMDB14706	2	536.6943409	1	C4H6O4S2	ACTRVOBWPAIOHC-UHFFFAOYSA-N	NA	NA	ACTRVOBWPAIOHC-UHFFFAOYSA-N	Organic compounds	Lipids and lipid-like molecules	Fatty Acyls	Fatty acids and conjugates	Thia fatty acids	This compound belongs to the class of organic compounds known as thia fatty acids. These are fatty acid derivatives obtained by insertion of a sulfur atom at specific positions in the chain.
C1189	0.835503822	498.5666667	PC(P-17:0/0:0)	2	2079.633254	1	C25H52NO6P	JJALPXFJIIZPRV-XJDMILMNNA-N	NA	NA	NA	NA	NA	NA	NA	NA	NA
C57	0.83576727	862.7975455	C49H108NO4PS2	3	47082.44451	1	C49H108NO4PS2	NA	NA	NA	NA	NA	NA	NA	NA	NA	NA
C1083	0.836133438	882.4573333	C9H9N16O14P3S7	3	6290.241884	1	C9H9N16O14P3S7	NA	NA	NA	NA	NA	NA	NA	NA	NA	NA
C106	0.839610548	482.2864706	2-[[(4R,7R,8S)-8-methoxy-4,7,10-trimethyl-11-oxo-14-(1-oxobutylamino)-2-oxa-5,10-diazabicyclo[10.4.0]hexadeca-1(12),13,15-trien-5-yl]methyl]benzoic acid__1	2	49562.38621	1	C29H39N3O6	CYLUOSZFPYOXRH-RRBZNAFMNA-N	NA	NA	NA	NA	NA	NA	NA	NA	NA
C997	0.839644097	23.26225	C00036713	2	732.7511716	1	C7H15NO5	CLVUFWXGNIFGNC-KIUGVBIANA-N	NA	NA	NA	NA	NA	NA	NA	NA	NA
C355	0.841714244	691.1967778	C28H65N7O2S	3	4367.28644	1	C28H65N7O2S	NA	NA	NA	NA	NA	NA	NA	NA	NA	NA
C526	0.846437671	480.1677143	C00000248	2	164.860016	1	C11H16	KIFXGGYCNMHCSX-CPCNOTFRNA-N	NA	NA	NA	NA	NA	NA	NA	NA	NA
C1066	0.846437671	847.696	PG(O-18:0/22:0)	2	1837.344954	1	C46H93O9P	PGNQKVXGUUIKQE-SXXWNBANNA-N	NA	NA	NA	NA	NA	NA	NA	NA	NA
C942	0.849021947	717.1505	HMDB08048	2	264063.3689	1	C46H84NO8P	PSVRFUPOQYJOOZ-QNPWAGBNSA-N	NA	NA	PSVRFUPOQYJOOZ-QNPWAGBNSA-N	Organic compounds	Lipids and lipid-like molecules	Glycerophospholipids	Glycerophosphocholines	Phosphatidylcholines	This compound belongs to the class of organic compounds known as phosphatidylcholines. These are glycerophosphocholines in which the two free -OH are attached to one fatty acid each through an ester linkage.
C960	0.849021947	751.113	HMDB07893	2	59763.19479	1	C46H92NO8P	HZKNKWPYIHKKKL-USYZEHPZSA-N	NA	NA	HZKNKWPYIHKKKL-USYZEHPZSA-N	Organic compounds	Lipids and lipid-like molecules	Glycerophospholipids	Glycerophosphocholines	Phosphatidylcholines	This compound belongs to the class of organic compounds known as phosphatidylcholines. These are glycerophosphocholines in which the two free -OH are attached to one fatty acid each through an ester linkage.
C727	0.849895774	632.0228	C24H96N38O55P2S2	3	222.3253119	1	C24H96N38O55P2S2	NA	NA	NA	NA	NA	NA	NA	NA	NA	NA
C1054	0.849895774	800.171	1-(3-Chlorophenyl)piperazine; LC-ESI-ITFT; MS2; CE	2	1153.445566	1	C6H5N5O2	VHFVKMTVMIZMIK-UHFFFAOYSA-N	NA	NA	VHFVKMTVMIZMIK-UHFFFAOYSA-N	Organic compounds	Organoheterocyclic compounds	Diazinanes	Piperazines	Phenylpiperazines	This compound belongs to the class of organic compounds known as phenylpiperazines. These are compounds containing a phenylpiperazine skeleton, which consists of a piperazine bound to a phenyl group.
C863	0.85070188	878.4055	CHEBI:70912	2	1472.595174	1	C43H89N2O7P	ILXLWZXMPXDRTR-GTEKDAMQNA-N	NA	NA	NA	NA	NA	NA	NA	NA	NA
C1318	0.85369426	603.212	C00025475	2	1370.930233	1	C23H35NO2	AENSHGKORGDOBI-LMUZJLHONA-N	NA	NA	NA	NA	NA	NA	NA	NA	NA
C128	0.855880589	877.2660667	HMDB05412	2	9611.606822	1	C59H102O6	CKEOSPBKHRUVTN-WDVRSESKSA-N	NA	NA	CKEOSPBKHRUVTN-WDVRSESKSA-N	Organic compounds	Lipids and lipid-like molecules	Glycerolipids	Triradylcglycerols	Triacylglycerols	This compound belongs to the class of organic compounds known as triacylglycerols. These are glycerides consisting of three fatty acid chains covalently bonded to a glycerol molecule through ester linkages.
C1308	0.855880589	902.149	FAHFA(18:0/12-O-18:0)	2	630.5315041	1	C36H70O4	HCUIHIKPUYHKSQ-UHFFFAOYNA-N	NA	NA	NA	NA	NA	NA	NA	NA	NA
C321	0.859956862	1009.497333	C29H69N7S	3	697.8157996	1	C29H69N7S	NA	NA	NA	NA	NA	NA	NA	NA	NA	NA
C1420	0.863965715	437.0235	C23H47NO4	3	427.0955391	1	C23H47NO4	NA	NA	NA	NA	NA	NA	NA	NA	NA	NA
C931	0.864775826	722.01725	UNPD49699	2	13744.68378	1	C47H84O10	STYROSBXCMJWTP-IHGYZKTNNA-N	NA	NA	NA	NA	NA	NA	NA	NA	NA
C788	0.869813594	476.0852	C00030177	2	1176.339147	1	C33H47NO2	JVKLVZYMLNTAKF-SWAGZQFONA-N	NA	NA	NA	NA	NA	NA	NA	NA	NA
C1124	0.873644863	676.8306667	UNPD204643	2	4067.676506	1	C48H78O4	WLFLPAJOZZBAOO-KUPJNHSONA-N	NA	NA	NA	NA	NA	NA	NA	NA	NA
C856	0.874681894	858.31925	UNPD205404	2	4579.513198	1	C54H92O9	GYALNKDHBGVNQZ-PWOYFOSGNA-N	NA	NA	NA	NA	NA	NA	NA	NA	NA
C435	0.875061789	719.54875	HMDB11253	2	288355.5732	1	C46H84NO7P	FHHVIBPVBBRLOR-IYACIECVSA-N	NA	NA	FHHVIBPVBBRLOR-IYACIECVSA-N	Organic compounds	Lipids and lipid-like molecules	Glycerophospholipids	Glycerophosphocholines	1-(1Z-alkenyl),2-acyl-glycerophosphocholines	This compound belongs to the class of organic compounds known as 1-(1z-alkenyl),2-acyl-glycerophosphocholines. These are glycerophosphocholines that carry exactly one acyl chain attached to the glycerol moiety through an ester linkage at the O2-position, and one 1Z-alkenyl chain attached through an ether linkage at the O1-position.
C122	0.882607263	16.44475	C6H9NO8S3	3	1800.756829	1	C6H9NO8S3	NA	NA	NA	NA	NA	NA	NA	NA	NA	NA
C745	0.884359106	677.5136	C00002474	2	1657.328248	1	C16H18O10	CRSFLLTWRCYNNX-QNESIFLZNA-N	NA	NA	NA	NA	NA	NA	NA	NA	NA
C1087	0.884359106	868.6293333	C9H7N8O22PS7	3	6023.510773	1	C9H7N8O22PS7	NA	NA	NA	NA	NA	NA	NA	NA	NA	NA
C1439	0.887023829	540.1315	C25H53N	3	1731.256081	1	C25H53N	NA	NA	NA	NA	NA	NA	NA	NA	NA	NA
C448	0.891493194	20.912625	L-Prolyl-L-asparagine	2	16902.65208	1	C9H15N3O4	JQOHKCDMINQZRV-UHFFFAOYNA-N	NA	NA	NA	NA	NA	NA	NA	NA	NA
C835	0.891493194	809.22725	C15H59N26O28PS2	3	547.2722001	1	C15H59N26O28PS2	NA	NA	NA	NA	NA	NA	NA	NA	NA	NA
C335	0.893510249	912.6735556	C16H37NO9P4S13	3	7339.810474	1	C16H37NO9P4S13	NA	NA	NA	NA	NA	NA	NA	NA	NA	NA
C1298	0.900675629	871.983	UNPD104877	2	3006.842357	1	C60H98O7	KYXBXEHBQFIRRO-YZHSVKCWNA-N	NA	NA	NA	NA	NA	NA	NA	NA	NA
C833	0.903585962	794.78575	C19H47N25O28	3	669.7357154	1	C19H47N25O28	NA	NA	NA	NA	NA	NA	NA	NA	NA	NA
C410	0.904955594	903.827875	C21H42N2O4S17	3	30318.09016	1	C21H42N2O4S17	NA	NA	NA	NA	NA	NA	NA	NA	NA	NA
C1449	0.905319623	22.242	2,6-Naphthalenedisulfonic acid	2	1231.258408	1	C10H8O6S2	FITZJYAVATZPMJ-UHFFFAOYSA-N	NA	NA	FITZJYAVATZPMJ-UHFFFAOYSA-N	Organic compounds	Benzenoids	Naphthalenes	Naphthalene sulfonic acids and derivatives	2-naphthalene sulfonates	This compound belongs to the class of organic compounds known as 2-naphthalene sulfonates. These are organic aromatic compounds that contain a naphthalene moiety that carries a sulfonic acid group at the 2-position. Naphthalene is a bicyclic compound that is made up of two fused benzene ring.
C886	0.907195346	631.55775	UNPD172910__2	2	15900.58272	1	C37H68N2O7	SFBPGKGOOXACGN-ACSXTDOQNA-N	NA	NA	NA	NA	NA	NA	NA	NA	NA
C1348	0.907195346	682.487	C12H4N12O16P4S8	3	810.0930566	1	C12H4N12O16P4S8	NA	NA	NA	NA	NA	NA	NA	NA	NA	NA
C828	0.908244252	786.6285	C00030681	2	8265.540143	1	C38H77NO5	XKODYPGTCDYHFD-JBMOFESNNA-N	NA	NA	NA	NA	NA	NA	NA	NA	NA
C1128	0.910163326	665.1513333	C43H85NO8__2	3	8730.7421	1	C43H85NO8	NA	NA	NA	NA	NA	NA	NA	NA	NA	NA
C469	0.911272953	860.7774286	HMDB45332	2	3245.044028	1	C59H98O6	AHWAGIFKNHGNAD-FLINKCNLSA-N	NA	NA	AHWAGIFKNHGNAD-FLINKCNLSA-N	Organic compounds	Lipids and lipid-like molecules	Glycerolipids	Triradylcglycerols	Triacylglycerols	This compound belongs to the class of organic compounds known as triacylglycerols. These are glycerides consisting of three fatty acid chains covalently bonded to a glycerol molecule through ester linkages.
C92	0.913211426	643.0878333	PubChem CID:452720	2	1077.35085	1	C22H14N2O4	HNGJGZFTQRJUIF-UHFFFAOYSA-N	NA	NA	HNGJGZFTQRJUIF-UHFFFAOYSA-N	Organic compounds	Organoheterocyclic compounds	Indoles and derivatives	Indoles	Indoles	This compound belongs to the class of organic compounds known as indoles. These are compounds containing an indole moiety, which consists of pyrrole ring fused to benzene to form 2,3-benzopyrrole.
C88	0.914247211	877.6298889	C46H114N7O2PS3	3	91254.33913	1	C46H114N7O2PS3	NA	NA	NA	NA	NA	NA	NA	NA	NA	NA
C243	0.921433528	874.4181818	C41H105N13O2S2	3	69125.12754	1	C41H105N13O2S2	NA	NA	NA	NA	NA	NA	NA	NA	NA	NA
C284	0.921433528	885.3123	C20H36N2O7P2S14	3	47367.10622	1	C20H36N2O7P2S14	NA	NA	NA	NA	NA	NA	NA	NA	NA	NA
C571	0.924188143	857.1743333	C10H5N14O25PS6	3	21297.66497	1	C10H5N14O25PS6	NA	NA	NA	NA	NA	NA	NA	NA	NA	NA
C853	0.925977305	865.66525	C12H34N4O12P4S12	3	5625.311163	1	C12H34N4O12P4S12	NA	NA	NA	NA	NA	NA	NA	NA	NA	NA
C1036	0.926281709	778.058	C00046957	2	669.0933249	1	C51H50O21	RNXDQKHOEWIRNH-ADXRHOCANA-N	NA	NA	NA	NA	NA	NA	NA	NA	NA
C530	0.930210494	506.2731429	1_18_1_lysophosphatidylcholine M+H	2	14245.50632	1	C33H47NO4	YAMUFBLWGFFICM-UHFFFAOYNA-N	NA	NA	NA	NA	NA	NA	NA	NA	NA
C800	0.930210494	14.9154	C800	3	86.11576985	1	NA	NA	NA	NA	NA	NA	NA	NA	NA	NA	NA
C1419	0.930210494	463.5225	UNPD164324	2	902.4102533	1	C27H51NO5	WFKUSCKQTNNIKL-RWIXTLPVNA-N	NA	NA	NA	NA	NA	NA	NA	NA	NA
C121	0.931504972	492.4094375	PW_C040684	2	667.5141659	1	C51H94N2O16	PKLSFJOTJYLMTM-RVMRHULSSA-N	NA	NA	PKLSFJOTJYLMTM-RVMRHULSSA-N	Organic compounds	Lipids and lipid-like molecules	Sphingolipids	Glycosphingolipids	Glycosyl-N-acylsphingosines	This compound belongs to the class of organic compounds known as glycosyl-n-acylsphingosines. These are compounds containing a sphingosine linked to a simple glucosyl moiety.
C606	0.932244211	711.8765	HMDB11226	2	276113.8282	1	C46H84NO7P	DQZNSYOOQMCBDC-PZVMGWTJNA-N	NA	NA	NA	NA	NA	NA	NA	NA	NA
C39	0.938851924	866.9858	C51H110NO4PS2	3	123661.7737	1	C51H110NO4PS2	NA	NA	NA	NA	NA	NA	NA	NA	NA	NA
C281	0.938851924	865.1787	C42H103N9OS3	3	16238.577	1	C42H103N9OS3	NA	NA	NA	NA	NA	NA	NA	NA	NA	NA
C475	0.938851924	890.098	HMDB05453	2	3120.018354	1	C57H104O6	PHYFQTYBJUILEZ-IUPFWZBJSA-N	NA	NA	PHYFQTYBJUILEZ-IUPFWZBJSA-N	Organic compounds	Lipids and lipid-like molecules	Glycerolipids	Triradylcglycerols	Triacylglycerols	This compound belongs to the class of organic compounds known as triacylglycerols. These are glycerides consisting of three fatty acid chains covalently bonded to a glycerol molecule through ester linkages.
C753	0.938851924	701.6242	PS(P-20:0/22:2(13Z,16Z))	2	2403.642264	1	C48H90NO9P	LLQQZSNCFXYOAP-AXIGIVPYNA-N	NA	NA	NA	NA	NA	NA	NA	NA	NA
C1016	0.938851924	166.093	DB08765	2	14.86089342	1	C7H6N2O3S2	NOOBQTYVTDBXTL-UHFFFAOYSA-N	NA	NA	NOOBQTYVTDBXTL-UHFFFAOYSA-N	Organic compounds	Organoheterocyclic compounds	Benzothiazoles	NA	Benzothiazoles	This compound belongs to the class of organic compounds known as benzothiazoles. These are organic compounds containing a benzene fused to a thiazole ring (a five-membered ring with four carbon atoms, one nitrogen atom and one sulfur atom).
C698	0.938937677	863.3164	C36H80N7O3P	3	819.3731641	1	C36H80N7O3P	NA	NA	NA	NA	NA	NA	NA	NA	NA	NA
C1371	0.940245623	702.282	C00018117	2	495.3255516	1	C18H26O3	NXIASLUNMKAUTN-HYUQZLTJNA-N	NA	NA	NA	NA	NA	NA	NA	NA	NA
C516	0.941690605	712.3945714	ECMDB21020	2	17430.39595	1	C43H86NO8P	NPUNAOAZXGWGQU-ZBVIZCMINA-N	NA	NA	NA	NA	NA	NA	NA	NA	NA
C1131	0.946827395	708.6923333	C18H65N35O26P8S4	3	19715.25688	1	C18H65N35O26P8S4	NA	NA	NA	NA	NA	NA	NA	NA	NA	NA
C80	0.949650463	788.4671053	HMDB04952__1	2	13784.21251	1	C40H79NO3	KEPQASGDXIEOIL-GLQCRSEXSA-N	NA	NA	KEPQASGDXIEOIL-GLQCRSEXSA-N	Organic compounds	Lipids and lipid-like molecules	Sphingolipids	Ceramides	Ceramides	This compound belongs to the class of organic compounds known as ceramides. These are lipid molecules containing a sphingosine in which the amine group is linked to a fatty acid.
C657	0.952012378	20.91583333	Acetylcholine; LC-ESI-QTOF; MS2; CE	2	12299.47027	1	C7H15NO2	OIPILFWXSMYKGL-UHFFFAOYSA-N	NA	NA	OIPILFWXSMYKGL-UHFFFAOYSA-N	Organic compounds	Organic nitrogen compounds	Organonitrogen compounds	Quaternary ammonium salts	Acyl cholines	This compound belongs to the class of organic compounds known as acyl cholines. These are acylated derivatives of choline. Choline or 2-Hydroxy-N,N,N-trimethylethanaminium is a quaternary ammonium salt with the chemical formula (CH3)3N+(CH2)2OH.
C777	0.952853464	756.6668	UNPD115105	2	833.5378241	1	C33H54O4	ABJMSVJRUNONJS-NDVDJCMHNA-N	NA	NA	NA	NA	NA	NA	NA	NA	NA
C481	0.95346999	901.6862857	C57H109NO6__1	3	62504.85361	1	C57H109NO6	NA	NA	NA	NA	NA	NA	NA	NA	NA	NA
C587	0.95346999	620.8395	spinescen	2	1613.814483	1	C37H66O8	SWLPIUHJTSWWOJ-UHFFFAOYNA-N	NA	NA	NA	NA	NA	NA	NA	NA	NA
C1403	0.95346999	748.5485	UNPD152506__4	2	5343.517481	1	C23H42O3	SNHBFKBOZVBFIT-LXGJOZCZNA-N	NA	NA	NA	NA	NA	NA	NA	NA	NA
C290	0.954966961	916.4943	C14H45N2O17PS13	3	34485.57313	1	C14H45N2O17PS13	NA	NA	NA	NA	NA	NA	NA	NA	NA	NA
C822	0.955547608	779.226	UNPD205514__2	2	1974.537713	1	C41H70O4	MJYQBVQGXNMYSG-UHFFFAOYSA-N	NA	NA	MJYQBVQGXNMYSG-UHFFFAOYSA-N	Organic compounds	Organoheterocyclic compounds	Benzopyrans	1-benzopyrans	Chromones	This compound belongs to the class of organic compounds known as chromones. These are compounds containing a benzopyran-4-one moiety.
C173	0.960292326	887.1466154	C37H93N23O	3	67852.80413	1	C37H93N23O	NA	NA	NA	NA	NA	NA	NA	NA	NA	NA
C862	0.966495776	873.52025	C10H14N8O18P4S6	3	12669.48151	1	C10H14N8O18P4S6	NA	NA	NA	NA	NA	NA	NA	NA	NA	NA
C1440	0.967338312	544.93	PubChem CID:71745339__2	2	817.4974343	1	C37H49NO4	YMPSZJNRZBHLRI-OGYDQXLWSA-N	NA	NA	YMPSZJNRZBHLRI-OGYDQXLWSA-N	Organic compounds	Organoheterocyclic compounds	Naphthopyrans	NA	Naphthopyrans	This compound belongs to the class of organic compounds known as naphthopyrans. These are compounds containing a pyran ring fused to a naphthalene moiety. Furan is a 6 membered-ring non-aromatic ring with five carbon and one oxygen atoms. Naphthalene is a polycyclic aromatic hydrocarbon made up of two fused benzene rings.
C1455	0.969773381	40.8925	UNPD37875	2	1717.75123	1	C11H11N3	CKXVOVJLHCFQAZ-UKTHLTGXSA-N	NA	NA	CKXVOVJLHCFQAZ-UKTHLTGXSA-N	Organic compounds	Benzenoids	Benzene and substituted derivatives	Phenylhydrazines	Phenylhydrazines	This compound belongs to the class of organic compounds known as phenylhydrazines. These are compounds containing a phenylhydrazide moiety, which consists of a hydrazide substituent attached to a phenyl group.
C1385	0.970209481	732.183	C16H47N21O38P6	3	1004.307206	1	C16H47N21O38P6	NA	NA	NA	NA	NA	NA	NA	NA	NA	NA
C332	0.974955603	856.4196667	C48H106NO4PS2	3	5650.771907	1	C48H106NO4PS2	NA	NA	NA	NA	NA	NA	NA	NA	NA	NA
C970	0.980141727	456.54375	(2R)-N2-[2-(4-bicyclo[2.2.1]heptanyl)ethyl]-N1-[(2R,3R)-3-methyl-1-(methylamino)pentan-2-yl]hexane-1,2-diamine	2	761.5468033	1	C22H45N3	HXWVJOJFQXWXFE-DXLZPJCSNA-N	NA	NA	NA	NA	NA	NA	NA	NA	NA
C287	0.980869787	876.879	C51H99N7O4	3	34009.81843	1	C51H99N7O4	NA	NA	NA	NA	NA	NA	NA	NA	NA	NA
C364	0.984962555	740.6985556	HMDB11392	2	45560.58077	1	C45H80NO7P	HHQFKPJXVYWLLJ-ABYSKWQHSA-N	NA	NA	HHQFKPJXVYWLLJ-ABYSKWQHSA-N	Organic compounds	Lipids and lipid-like molecules	Glycerophospholipids	Glycerophosphoethanolamines	1-(1Z-alkenyl),2-acylglycerophosphoethanolamines	This compound belongs to the class of organic compounds known as 1-(1z-alkenyl),2-acylglycerophosphoethanolamines. These are glycerophosphoethanolamines that carry exactly one acyl chain attached to the glycerol moiety through an ester linkage at the O2-position, and one 1Z-alkenyl chain attached through an ether linkage at the O1-position.
C334	0.993877702	878.9821111	C45H114N7O2PS3	3	22493.04547	1	C45H114N7O2PS3	NA	NA	NA	NA	NA	NA	NA	NA	NA	NA
C803	0.994828528	21.6756	2-[[(6-methyl-5-oxo-2H-1,2,4-triazin-3-yl)thio]methyl]-5,6,7,8-tetrahydro-3H-[1]benzothiolo[2,3-d]pyrimidin-4-one	2	1211.332933	1	C15H15N5O2S2	KJKHBRAIWVBQQD-UHFFFAOYSA-N	NA	NA	KJKHBRAIWVBQQD-UHFFFAOYSA-N	Organic compounds	Organoheterocyclic compounds	Thienopyrimidines	NA	Thienopyrimidines	This compound belongs to the class of organic compounds known as thienopyrimidines. These are heterocyclic compounds containing a thiophene ring fused to a pyrimidine ring. Thiophene is 5-membered ring consisting of four carbon atoms and one sulfur atom. Pyrimidine is a 6-membered ring consisting of four carbon atoms and two nitrogen centers at the 1- and 3- ring positions.
